# Supplementary material for: Complexome profile of Toxoplasma gondii mitochondria identifies divergent subunits of respiratory chain complexes including new subunits of cytochrome bc1 complex
Source: PLoS Pathog. 2021 Mar 2;17(3):e1009301. doi: 10.1371/journal.ppat.1009301 (PMC7987180; doi:10.1371/journal.ppat.1009301)
Supplement: S1 Table — A) Complexome profiles of Toxoplasma proteins displayed in Figs 2D and S7. B) Complexome profiles of all Toxoplasma proteins. (XLSX) [file ppat.1009301.s009.xlsx]

## Sheet: S1 Table
S1 Table. Complexome data - Calculated relative abundance for each protein identified in the Complexome analysis
S1A Table. Complexome profiles of Toxoplasma proteins displayed in Figure 2D and S7 Fig.
	ATP Synthase																														Complex IV
	TGGT1_204400	TGGT1_261950	TGGT1_231910	TGGT1_226000	TGGT1_314820	TGGT1_284540	TGGT1_215350	TGGT1_310360	TGGT1_231410	TGGT1_268835	TGGT1_215610	TGGT1_290030	TGGT1_260180	TGGT1_208440	TGGT1_246540	TGGT1_282180	TGGT1_218940	TGGT1_201800	TGGT1_223040	TGGT1_290710	TGGT1_258060	TGGT1_285510	TGGT1_214930	TGGT1_263990	TGGT1_245450	TGGT1_225730	TGGT1_263080	TGGT1_247410	TGGT1_211060	TGGT1_310180	TGGT1_226590	TGGT1_310470	TGGT1_209260	TGGT1_254030	TGGT1_242840	TGGT1_265370	TGGT1_221510	TGGT1_247770	TGGT1_262640	TGGT1_286530	TGGT1_264040	TGGT1_306670	TGGT1_297810	TGGT1_229920	c:|TOXGG_COXI	c:|TOXGG_COXIII	TGGT1_257160	TGGT1_225555	TGGT1_312160
Gel slice	α	β	γ	δ	ε	OSCP	IF1	a	b	d	f	i/j	k	8	ATPTG1	ATPTG2	ATPTG3	ATPTG4	ATPTG6	ATPTG7	ATPTG8	ATPTG9	ATPTG10	ATPTG11	ATPTG12	ATPTG13	ATPTG14	ATPTG15	ATPTG16	ATPTG17	Cox2a	Cox2b	Cox5b	ApiCox13	ApiCox14	ApiCox16	ApiCox18	ApiCox19	ApiCox23/ Cox4	ApiCox24	ApiCox25/ Cox6a	ApiCox26/ NDUFA4	ApiCox30	ApiCox35	CoxI	CoxIII	Hypothetical protein	Hypothetical protein	Hypothetical protein
1	0.00265033	0.0113503	0	0	0.00530827	0.0021371	0	0	0.00666667	0.0122346	0.0588317	0	0.00260246	0.00195556	0.000910412	0.0114167	0	0	0	0	0.00191781	0.050087	0	0	0	0	0.00768529	0	0	0	0	0	0	0	0	0	0	0	0	0	0	0	0	0	0	0	0	0	0
2	0.0277283	0.0081409	0	0.14071	0	0.00854839	0.00290878	0	0.00753846	0.00631285	0.0191933	0.019201	0.0181352	0	0.00496368	0.0513333	0	0	0.0113108	0	0	0	0	0.0330682	0	0	0.0124287	0.0286149	0	0	0	0	0	0	0	0	0	0	0	0	0	0	0	0	0	0	0	0	0
3	0.103675	0.260274	0.209209	1	0.0891729	0.140323	0.156081	0.227273	0.224103	0.218436	0.30459	0.230024	0.268443	0.111852	0.0132688	0.2	0.191549	0.0831461	0.0623679	0	0.0590411	0.0523478	0.080597	0.189205	0.258373	0.46	0.116306	0.123896	0	0.227941	0	0	0	0	0	0	0	0	0	0	0	0	0	0	0	0	0	0	0
4	1	1	1	0.97541	1	0.806452	1	1	1	1	1	1	1	1	0.292978	1	1	1	1	1	1	1	1	1	1	1	1	1	1	1	0	0.273551	0	0	0	0	0	0	0	0	0	0	0	0	0	0	0	0	0
5	0.256125	0.317025	0.207207	0.282787	0.261654	0.172177	0.297297	0.527859	0.281538	0.251955	0.232267	0.280872	0.268443	0.213333	0.0569007	0.193333	0.146831	0.203933	0.186047	0.362168	0.193836	0.13687	0.181592	0.134091	0.183014	0.3075	0.174458	0.348554	0.130896	0.208824	0	0.398551	0	0	0	0	0	0	0	0	0	0	0	0	0	0	0	0	0
6	0.00514477	0.00225049	0	0	0	0	0	0	0.0126667	0	0	0	0	0.0111852	0.00409201	0.0026	0	0	0	0	0.00938356	0	0	0	0	0	0.0171038	0	0	0	0	0.323913	0	0	0	0	0	0	0	0	0	0	0	0	0	0	0	0	0
7	0.00190423	0	0	0	0	0	0	0	0	0	0	0	0	0	0	0	0	0	0	0	0	0	0	0	0	0	0	0	0	0	0	0.373188	0	0	0	0	0	0	0	0	0	0	0.00154286	0	0	0	0	0	0
8	0.00202673	0.00199609	0	0	0	0	0	0	0	0	0	0	0	0	0.00615012	0	0	0	0	0	0	0	0	0	0	0	0	0	0	0	0	0	0	0	0	0	0	0	0	0	0.0012993	0	0	0.002	0	0	0	0	0
9	0	0	0	0	0	0	0	0	0	0	0	0	0	0	0	0	0	0	0	0	0	0	0	0	0	0	0	0	0	0	0	0	0	0	0	0	0	0	0	0	0	0	0.0084127	0.00427562	0	0	0	0	0
10	0.00213809	0	0	0	0	0	0	0	0	0	0	0	0	0	0.0146973	0	0	0	0	0	0	0	0	0	0	0	0	0	0	0	0	0.0931159	0.0095283	0	0	0	0	0	0	0	0.00545775	0	0.00780952	0	0	0	0	0	0
11	0.00699332	0.00706458	0	0	0	0	0	0	0	0	0	0	0	0	0.0273608	0	0	0	0	0	0	0	0	0	0	0	0	0	0	0	0	0.272101	0.0151415	0	0	0	0.00501948	0.00916426	0	0	0.00651409	0.00263513	0.00933333	0.0125442	0	0	0	0	0
12	0.0142539	0.00925636	0	0	0	0	0	0	0	0	0	0	0	0	0.0416465	0	0	0	0	0	0	0	0	0	0	0	0	0	0	0	0.023777	0.242754	0	0	0	0.00643216	0	0.0114121	0	0	0.00929577	0.00738739	0.0160952	0.0145583	0	0	0	0	0
13	0.0101893	0	0	0.0704918	0	0	0	0	0	0	0	0	0	0	0.12276	0	0	0	0	0	0	0	0	0	0	0	0	0	0	0	0.0602958	0.351449	0.0260849	0	0.0249383	0	0.0385714	0.0142939	0	0	0.0148944	0.0166667	0.0167302	0.0197173	0	0	0	0.0213103	0
14	0.00770601	0.00767123	0	0.0629781	0	0	0	0	0	0	0	0	0	0	0.363196	0	0	0	0	0	0	0	0	0	0	0	0	0	0	0	0.100683	0	0.0528302	0	0	0.0633166	0	0.0530259	0	0.0439815	0.0249296	0.0104505	0.0333333	0.0250177	0	0	0	0	0
15	0.00978842	0.0136595	0	0	0.00627068	0	0	0	0	0	0	0	0	0	1	0	0	0	0	0	0	0	0	0	0	0	0	0	0	0	0.161547	0.427536	0.0707547	0	0.0577778	0.0824121	0.133766	0.0541787	0.092492	0.0680556	0.0661972	0.0612613	0.0625397	0.0795053	0	0.125562	0	0	0
16	0.00426503	0.00401174	0	0.144809	0	0	0	0	0	0	0	0	0	0	0.765133	0	0	0	0	0	0	0	0	0	0	0	0	0	0	0	0.105802	0.143116	0.113679	0	0.131605	0.0864322	0.0987013	0.0853026	0.128914	0.0909259	0.0834507	0.0621622	0.0765079	0.100707	0	0.159551	0	0	0
17	0.0052784	0.00201566	0	0.146175	0	0	0	0	0	0	0	0	0	0	0	0	0	0	0	0	0	0	0	0	0	0	0	0	0	0	0.307167	0.207609	0.231132	0	0.353086	0.208543	0.207792	0.205476	0.22524	0.252778	0.204225	0.219369	0.198413	0.260424	0	0.30618	0	0	0.30746
18	0.00577951	0.00324853	0	0	0	0	0	0	0	0	0	0	0	0	0	0	0	0	0	0	0	0	0	0	0	0	0	0	0	0	0.30603	0.293841	0.289151	0	0.25679	0.258794	0.446753	0.285014	0.337061	0.250926	0.258803	0.177477	0.27873	0.3	0	0.58427	0	0.227586	0.238911
19	0.0106347	0.0125832	0	0.115437	0	0	0	0	0	0	0	0	0	0	0	0	0	0	0	0	0	0	0	0	0	0	0	0	0	0	1	1	1	1	1	1	1	1	1	1	1	1	1	1	1	1	1	1	1
20	0.0129176	0.0116438	0	0.143443	0	0	0	0	0	0	0	0	0	0	0	0	0	0	0	0	0	0	0	0	0	0	0	0	0	0	0.459613	0.478261	0.462736	0.582524	0.755556	0.470352	0.668831	0.504323	0.573482	0.531481	0.482394	0.383784	0.419048	0.639576	0.525562	0.72191	0.478088	0.438621	0.55746
21	0.0183742	0.0221135	0.0164164	0.610656	0.0409023	0	0	0	0	0	0	0	0	0	0	0	0	0	0	0	0	0	0	0	0	0	0	0	0	0	0.0868032	0	0.0237736	0	0	0.00854271	0.00954545	0.0121614	0	0	0.00774648	0.0205856	0.0201905	0.0385159	0	0	0	0	0.0327621
22	0	0	0	0	0	0	0	0	0	0	0	0	0	0	0	0	0	0	0	0	0	0	0	0	0	0	0	0	0	0	0	0	0.01	0	0	0	0	0	0	0	0	0	0	0.00681979	0	0	0	0	0
23	0.00707127	0.00171429	0	0	0	0	0	0	0	0	0	0	0	0	0	0	0	0	0	0	0	0	0	0	0	0	0	0	0	0	0	0	0	0	0	0	0	0	0	0	0	0	0	0	0	0	0	0	0
24	0	0	0	0	0	0	0	0	0	0	0	0	0	0	0	0	0	0	0	0	0	0	0	0	0	0	0	0	0	0	0	0	0	0	0	0	0	0	0	0	0	0	0	0.00149117	0	0	0	0	0
25	0	0.00121918	0.00565566	0	0	0	0	0	0	0	0	0	0	0	0	0	0	0	0	0	0	0	0	0	0	0	0	0	0	0	0	0	0	0	0	0	0	0	0	0	0	0	0	0	0	0	0	0	0
26	0.00110468	0.000677104	0	0	0	0	0	0	0	0	0	0	0	0	0	0	0	0	0	0	0	0	0	0	0	0	0	0	0	0	0	0	0	0	0	0	0	0	0	0	0	0	0	0	0	0	0	0	0
27	0	0	0	0	0	0	0	0	0	0	0	0	0	0	0	0	0	0	0	0	0	0	0	0	0	0	0	0	0	0	0	0	0	0	0	0	0	0	0	0	0	0	0	0	0	0	0	0	0
28	0.00242762	0	0	0	0	0	0	0	0	0	0	0	0	0	0	0	0	0	0	0	0	0	0	0	0	0	0	0	0	0	0	0	0	0	0	0	0	0	0	0	0	0	0	0	0	0	0	0	0
29	0.00191537	0	0	0	0	0	0	0	0	0	0	0	0	0	0	0	0	0	0	0	0	0	0	0	0	0	0	0	0	0	0	0	0	0	0	0	0	0	0	0	0	0	0	0	0	0	0	0	0
30	0	0	0	0	0	0	0	0	0	0	0	0	0	0	0	0	0	0	0	0	0	0	0	0	0	0	0	0	0	0	0	0	0	0	0	0	0	0	0	0	0	0	0	0	0	0	0	0	0
31	0	0	0	0	0	0	0	0	0	0	0	0	0	0	0	0	0	0	0	0	0	0	0	0	0	0	0	0	0	0	0	0	0	0	0	0	0	0	0	0	0	0	0	0	0	0	0	0	0
32	0	0.00165558	0	0	0	0	0	0	0	0	0	0	0	0	0	0	0	0	0	0	0	0	0	0	0	0	0	0	0	0	0	0	0	0	0	0	0	0	0	0	0	0	0	0	0	0	0	0	0
33	0	0.00457926	0	0	0	0	0	0	0	0	0	0	0	0	0	0	0	0	0	0	0	0	0	0	0	0	0	0	0	0	0	0	0	0	0	0	0	0	0	0	0	0	0	0	0	0	0	0	0
34	0	0.00409002	0	0	0	0	0	0	0	0	0	0	0	0	0	0	0	0	0	0	0	0	0	0	0	0	0	0	0	0	0	0	0	0	0	0	0	0	0	0	0	0	0	0	0	0	0	0	0
35	0	0.00181018	0	0	0	0	0	0	0	0	0	0	0	0	0	0	0	0	0	0	0	0	0	0	0	0	0	0	0	0	0	0	0	0	0	0	0	0	0	0	0	0	0	0	0	0	0	0	0
36	0.0172606	0.0117025	0	0	0	0	0	0	0	0	0	0	0	0	0	0	0	0	0	0	0	0	0	0	0	0	0	0	0	0	0	0	0	0	0	0	0	0	0	0	0	0	0	0	0	0	0	0	0
37	0	0	0	0	0	1	0	0	0	0	0	0	0	0	0	0	0	0	0	0	0	0	0	0	0	0	0	0	0	0	0	0	0	0	0	0	0	0	0	0	0	0	0	0	0	0	0	0	0
38	0.00597996	0.00919765	0	0.0465847	0	0	0	0	0	0	0	0	0	0	0	0	0	0	0	0	0	0	0	0	0	0	0	0	0	0	0	0	0	0	0	0	0	0	0	0	0	0	0	0	0	0	0	0	0
39	0.00845212	0.0268102	0	0.0558743	0.0231579	0	0	0	0	0	0	0	0	0	0	0	0	0	0	0	0	0	0	0	0	0	0	0	0	0	0	0	0	0	0	0	0	0	0	0	0	0	0	0	0	0	0	0	0
40	0	0.0178278	0	0	0.0171429	0.0790323	0	0	0	0	0	0	0	0	0	0	0	0	0	0	0	0	0	0	0	0	0	0	0	0	0	0	0	0	0	0	0	0	0	0	0	0	0	0	0	0	0	0	0
41	0	0	0	0	0.0317293	0	0	0	0	0	0	0	0	0	0	0	0	0	0	0	0	0	0	0	0	0	0	0	0	0	0	0	0	0	0	0	0	0	0	0	0	0	0	0	0	0	0	0	0
42	0.00314031	0.0759295	0	0.0803279	0.0275188	0	0	0	0	0	0	0	0	0	0	0	0	0	0	0	0	0	0	0	0	0	0	0	0	0	0	0	0	0	0	0	0	0	0	0	0	0	0	0	0	0	0	0	0
43	0.00174833	0.055773	0	0	0	0	0	0	0	0	0	0	0	0	0	0	0	0	0	0	0	0	0	0	0	0	0	0	0	0	0	0	0	0	0	0	0	0	0	0	0	0	0	0	0	0	0	0	0
44	0	0.0600783	0	0	0	0	0	0	0	0	0	0	0	0	0	0	0	0	0	0	0	0	0	0	0	0	0	0	0	0	0	0	0	0	0	0	0	0	0	0	0	0	0	0	0	0	0	0	0
45	0	0.0311155	0	0	0	0	0	0	0	0	0	0	0	0	0	0	0	0	0	0	0	0	0	0	0	0	0	0	0	0	0	0	0	0	0	0	0	0	0	0	0	0	0.00609524	0	0	0	0	0	0
46	0.000958797	0.00677104	0	0	0	0	0	0	0	0	0	0	0	0	0	0	0	0	0	0	0	0	0	0	0	0	0	0	0	0	0	0	0	0	0	0	0	0	0	0	0	0	0.00711111	0	0	0	0	0	0
47	0	0	0	0	0	0	0.175676	0	0	0	0	0	0	0	0	0	0	0	0	0	0	0	0	0	0	0	0	0	0	0	0	0	0	0	0	0	0	0	0	0	0	0	0.0115556	0	0	0	0	0	0
48	0	0	0	0.254098	0	0	0.208108	0	0	0	0	0	0	0	0	0	0	0.00662921	0	0	0	0	0	0	0	0	0	0	0	0	0	0	0	0	0	0	0	0	0	0	0	0	0.016254	0	0	0	0	0	0
49	0	0	0	0	0	0	0	0	0	0	0	0	0	0	0	0	0	0	0	0	0	0	0	0	0	0	0	0	0	0	0	0	0	0	0	0	0	0	0	0	0	0	0.0091746	0	0	0	0	0	0
50	0	0	0	0	0	0	0	0	0	0	0	0	0	0	0	0	0	0	0	0	0	0	0	0	0	0	0	0	0	0	0	0	0	0	0	0	0	0	0	0	0	0	0.00733333	0	0	0	0	0	0
51	0	0	0	0	0	0	0	0	0	0	0	0	0	0	0	0	0	0	0	0	0	0	0	0	0	0	0	0	0	0	0	0	0	0	0	0	0	0	0	0	0	0	0.00377778	0	0	0	0	0	0
52	0	0	0	0	0	0	0	0	0	0	0	0	0	0	0	0	0	0	0	0	0	0	0	0	0	0	0	0	0	0	0	0	0	0	0	0	0	0	0	0	0	0	0.00453968	0	0	0	0	0	0
53	0	0	0	0	0	0	0	0	0	0	0	0	0	0	0	0	0	0	0	0	0	0	0	0	0	0	0	0	0	0	0	0	0	0	0	0	0	0	0	0	0	0	0.00406349	0	0	0	0	0	0
54	0	0	0	0	0	0	0	0	0	0	0	0	0	0	0	0	0	0	0	0	0	0	0	0	0	0	0	0	0	0	0	0	0	0	0	0	0	0	0	0	0	0	0	0	0	0	0	0	0
55	0	0	0	0	0	0	0.146284	0	0	0	0	0	0	0	0	0	0	0	0	0	0	0	0	0	0	0	0	0	0	0	0	0	0	0	0	0	0	0	0	0	0	0	0	0	0	0	0	0	0
56	0	0	0	0	0	0	0	0	0	0	0	0	0	0	0	0	0	0	0	0	0	0	0	0	0	0	0	0	0	0	0	0	0	0	0	0	0	0	0	0	0	0	0	0	0	0	0	0	0
57	0	0	0	0	0	0	0	0	0	0	0	0	0	0	0	0	0	0	0	0	0	0	0	0	0	0	0	0	0	0	0	0	0	0	0	0	0	0	0	0	0	0	0	0	0	0	0	0	0
58	0	0	0	0	0	0	0	0	0	0	0	0	0	0	0	0	0	0	0	0	0	0	0	0	0	0	0	0	0	0	0	0	0	0	0	0	0	0	0	0	0	0	0	0	0	0	0	0	0
59	0	0	0	0	0	0	0	0	0	0	0	0	0	0	0	0	0	0	0	0	0	0	0	0	0	0	0	0	0	0	0	0	0	0	0	0	0	0	0	0	0	0	0	0	0	0	0	0	0
60	0	0	0	0	0	0	0	0	0	0	0	0	0	0	0	0	0	0	0	0	0	0	0	0	0	0	0	0	0	0	0	0	0	0	0	0	0	0	0	0	0	0	0	0	0	0	0	0	0
61	0	0	0	0	0	0	0	0	0	0	0	0	0	0	0	0	0	0	0	0	0	0	0	0	0	0	0	0	0	0	0	0	0	0	0	0	0	0	0	0	0	0	0	0	0	0	0	0	0
S1B Table. Complexome profiles of all Toxoplasma proteins
	c:TGGT1:KE387274:1620731:1621438:1 gene:TGGT1_270250:EPR64742| dense granule protein GRA1	c:TGGT1:KE387274:5459329:5470589:1 gene:TGGT1_231600:EPR64311| HEAT repeat-containing protein	c:TGGT1:KE387276:6410330:6412304:-1 gene:TGGT1_277080:EPR63104| microneme protein MIC5	c:TGGT1:KE387279:3181531:3187363:-1 gene:TGGT1_205440:EPR61438| CCT chaperonin gamma subunit	c:TGGT1:KE387292:808902:814019:-1 gene:TGGT1_318410:EPR58218| putative TCP-1 chaperonin	c:TGGT1:KE387274:3236414:3243751:-1 gene:TGGT1_272910:EPR64495| T-complex protein 1 delta subunit	c:TGGT1:KE387281:703842:706224:-1 gene:TGGT1_243950:EPR56657| putative prohibitin	c:TGGT1:KE387274:6445780:6452499:1 gene:TGGT1_229990:EPR64187| putative T-complex protein 1 subunit alpha	c:TGGT1:KE387291:1862791:1870334:-1 gene:TGGT1_297500:EPR58407| T-complex protein 1 eta subunit	c:TGGT1:KE387274:4527173:4531437:1 gene:TGGT1_233100:EPR64407| SPFH domain / Band 7 family protein	c:TGGT1:KE387274:6920698:6927430:-1 gene:TGGT1_229010:EPR64068| rhoptry neck protein RON4	c:TGGT1:KE387280:229070:229711:-1 gene:TGGT1_314260:EPR61214| hypothetical protein	c:TGGT1:KE387279:2842081:2843029:1 gene:TGGT1_204530:EPR61504| microneme protein MIC11	c:TGGT1:KE387281:577496:584086:-1 gene:TGGT1_244110:EPR56640| nucleosome assembly protein (nap) protein	c:_TGGT1:KE387274:4158900:4168311:1 gene:TGGT1_233770B:EPR64423| calcium-translocating P-type ATPase_ PMCA-type protein_	c:TGGT1:KE387279:2091337:2097086:-1 gene:TGGT1_203490:EPR61691| GNL3L/Grn1 GTPase	c:TGGT1:KE387276:4515996:4565643:1 gene:TGGT1_249840:EPR63392| putative dynein heavy chain 2	c:TGGT1:KE387274:3622746:3624848:-1 gene:TGGT1_273670:EPR64549| hypothetical protein	c:TGGT1:KE387279:2700262:2704755:1 gene:TGGT1_204340:EPR61484| hypothetical protein	c:_TGGT1:KE387278:4247203:4268290:1 gene:TGGT1_234410:EPR61873| transporter_ small conductance mechanosensitive ion channel (MscS) family protein_	c:TGGT1:KE387276:2995895:2997031:-1 gene:TGGT1_247440:EPR63665| hypothetical protein	c:TGGT1:KE387285:234856:246680:-1 gene:TGGT1_288400:EPR59886| LETM1 family protein	c:TGGT1:KE387284:1834264:1836449:1 gene:TGGT1_214940:EPR60220| MIC2-associated protein M2AP	c:TGGT1:KE387293:574959:582119:1 gene:TGGT1_208020:EPR58017| AP2 domainion factor AP2Ib-1	c:TGGT1:KE387279:3780853:3787589:1 gene:TGGT1_206590:EPR61354| calcium-dependent protein kinase CDPK2A	c:TGGT1:KE387295:757787:767184:-1 gene:TGGT1_305780:EPR57401| putative 5'-3' exoribonuclease	c:TGGT1:KE387292:1416856:1418230:1 gene:TGGT1_319730:EPR58153| YOU2 family C2C2 zinc finger protein	c:TGGT1:KE387278:673361:677133:-1 gene:TGGT1_227830:EPR62377| putative mitochondrial inner membrane translocase TIM44	c:TGGT1:KE387293:767113:770084:-1 gene:TGGT1_208450:EPR57961| protease inhibitor PI2	c:TGGT1:KE387286:1352107:1372743:-1 gene:TGGT1_286270:EPR59425| hypothetical protein	c:TGGT1:KE387289:250866:273115:1 gene:TGGT1_253370:EPR58976| hypothetical protein	c:TGGT1:KE387280:3440833:3448576:-1 gene:TGGT1_309600:EPR60807| hypothetical protein	c:TGGT1:KE387276:5407922:5410319:-1 gene:TGGT1_278960:EPR63141| hypothetical protein	c:TGGT1:KE387277:2722439:2727780:1 gene:TGGT1_261010:EPR62717| putative tat-binding family protein	c:TGGT1:KE387295:267503:275423:-1 gene:TGGT1_306410:EPR57515| hypothetical protein	c:TGGT1:KE387277:3862966:3874987:1 gene:TGGT1_263060:EPR62557| Proteasome/cyclosome repeat-containing protein	c:TGGT1:KE387293:1038206:1040133:1 gene:TGGT1_209010:EPR57943| elongation factor TS protein	c:TGGT1:KE387297:504648:508637:-1 gene:TGGT1_279420:EPR57252| hypothetical protein	c:TGGT1:KE387286:719839:727019:-1 gene:TGGT1_213670:EPR59553| hypothetical protein	c:TGGT1:KE387277:1573153:1575363:1 gene:TGGT1_258870A:EPR62966| hypothetical protein	c:TGGT1:KE387277:355668:365182:1 gene:TGGT1_256970:EPR62978| putative vacuolar ATP synthase subunit A	c:TGGT1:KE387276:274405:277139:1 gene:TGGT1_219800:EPR63968| putative vacuolar ATP synthase subunit b	c:TGGT1:KE387280:3932796:3945365:-1 gene:TGGT1_308580:EPR60746| Lon protease family protein	c:_TGGT1:KE387289:128566:132613:-1 gene:TGGT1_253130:EPR59170| transporter_ major facilitator family protein_	c:TGGT1:KE387277:4182838:4184758:-1 gene:TGGT1_263490:EPR62497| putative ubiquitin conjugating enzyme E2	c:TGGT1:KE387276:5589218:5592809:-1 gene:TGGT1_278740:EPR63164| diaminopimelate decarboxylase	c:TGGT1:KE387277:1368193:1370019:1 gene:TGGT1_258580:EPR62934| rhoptry protein ROP17	c:TGGT1:KE387276:3085085:3089843:1 gene:TGGT1_247590:EPR63679| methyltransferase domain-containing protein	c:TGGT1:KE387279:3279803:3282471:1 gene:TGGT1_205570:EPR61451| hypothetical protein
Gel slice	EPR64742	EPR64311	EPR63104	EPR61438	EPR58218	EPR64495	EPR56657	EPR64187	EPR58407	EPR64407	EPR64068	EPR61214	EPR61504	EPR56640	EPR64423	EPR61691	EPR63392	EPR64549	EPR61484	EPR61873	EPR63665	EPR59886	EPR60220	EPR58017	EPR61354	EPR57401	EPR58153	EPR62377	EPR57961	EPR59425	EPR58976	EPR60807	EPR63141	EPR62717	EPR57515	EPR62557	EPR57943	EPR57252	EPR59553	EPR62966	EPR62978	EPR63968	EPR60746	EPR59170	EPR62497	EPR63164	EPR62934	EPR63679	EPR61451
1	0	1	0	0	0	0	0	0	0	0	0	0	0	0	0	0	0	0	0	0	0	0	0	0	0	0	0	0	0	0	0	0	0	0	0	0	0	0.266187	0	0.0266355	0	0	0	0	0	0	0	0	0
2	0	0	0	0	0	0	0	0	0	0.00309804	0	0	0	0	0	0	0.000260406	0	0	0	0	0	0	0	0	0	0	0	0	0	0	0	0	0	0	0	0	0.197122	0.114088	0.0792056	0	0	0	0	0	0	0.00671498	0	0
3	0	0	0	0	0	0	0.0142259	0	0	0	0.165254	0	0	0	0	0	0	0	0.439381	0	0	0	0	0	0	0	0	0	0	0	0	0	0	0	0	0	0	0.240288	0.486188	0.406542	0	0	0	0.0337349	0	0	1	1	0
4	0	0	0	0	0	0	0.0324965	0	0	0	0.245763	0	0	0	0	0	0	0	0	0	0	0	0	0	0	0	0	0	0	0	0	0	0	0	0	0	0	0	0.571823	0.516355	0.732095	0.105149	0	0.0203012	0	0	0.262319	0	0
5	0	0	0	0	0	0	0.0564854	0	0	0.0145098	0.623729	0	0	0	0	0	0	0	0	0	0	0.095339	0	0	0	0	0	0	0	0	1	1	1	1	1	1	0	0.589928	0.546961	0.628505	0	0	0	0.0213253	0	0	0.250242	0	1
6	0	0	0	0	0	0	0.135844	0	0	0.0148366	0.466102	0	0	0	0	0	0	0	0.435841	0	0	0.136864	0	0	0	0	0	0	0	0	0	0	0	0	0	0	0	0.486331	0.969613	0.939252	0	0	0.34472	0.121084	0	0	0.170048	0	0.174432
7	0	0	0	0	0	0	0.25802	0	0	0.103922	0.405085	0	0	0	0	0	0	0	0	0	0.750327	0.145339	0	0	0	0	0	0	0	0	0	0	0	0	0	0	0	0.18705	0.596685	0.651869	0	0	0	0.076506	0	0	0.212077	0	0
8	0	0	0	1	1	1	1	0.666134	0.34697	0.364706	0.155085	0	0	0	0	0	0	0	0	0	0	0.132627	0	0	0	0	0	0	0	0	0	0	0	0	0	0	0	0.155396	0.428177	0.408879	0	0	0	0.0789157	0	0	0.101449	0	0.560795
9	0	0	0	0	0	0	0.603905	1	1	1	0	0	0	0	0	0	0	0	0.20354	0	0	0	0	0	0	0	0	0	0	0	0.132727	0	0	0	0	0	0	0	0	0	0	0	0	0.0389759	0	0	0.0355072	0	0
10	0	0	0	0	0	0	0.0589958	0	0	0.0143137	0.0339831	0	0	0	0	0	0.0954315	0	0	0	0	0	0	0	0	0	0	0	0	1	0	0	0	0	0	0	0	0	0	0.651869	0	0	0	0.216265	0	0	0.17971	0	0
11	0	0	0	0	0	0	0	0	0	0	0	0	0	0	0	0	0	0	0	0	0	0.233051	0	0	0	0	0	0	0	0	0	0	0	0	0	0	0	0	1	0.125701	1	1	1	1	1	1	0.26715	0	0.693182
12	0	0	0	0	0	0	0	0	0	0	0	0	0	0	0	0	0	0	0.10531	0	0	1	0	0	0	0	0	0	0	0	0	0	0	0	0	0	0	0	0.941989	0.878505	0	0	0	0	0	0	0.135266	0	0
13	0	0	0	0	0	0	0	0	0	0	0	0	0	0	0	0	0	0	0	0	0	0	0	0	0	0	0	0	0	0	0	0	0	0	0	0	0	0	0.958564	1	0.34748	0	0	0	0	0	0.283575	0	0
14	0	0	0	0	0	0	0	0	0	0	0	0	0	0	0	0	0	0	0	0	0	0	0	0	0	0	0	0	0	0	0	0	0	0	0	0	0	0	0	0	0.649867	0.467327	0	0	0	0	0.142995	0	0
15	0	0	0	0	0	0	0	0	0	0	0	0	0	0	0	0	0	0	0	0	0	0.707627	0	0	0	0	0	0	0	0	0	0	0	0	0	0	0	0	0.599448	0	0	0.0924752	0	0	0	0	0.184058	0	0
16	0	0	0	0	0	0	0	0	0	0	0	0	0	0	0	0	0	0	0.955752	0	0	0	0	0	0	0	0	0	0	0	0	0	0	0	0	0	0	0	0.441989	0.492991	0	0	0	0	0	0	0.174879	0	0
17	0	0	0	0	0	0	0	0	0	0	0	0	0	0	0	0	0.0307107	0	0	0	0	0	0	0	0	0	0	0	0	0.912195	0	0	0	0	0	0	0	0	0	0.514019	0	0	0	0	0.220522	0	0.145894	0	0
18	0	0	0	0	0	0	0	0	0	0	0	0	0	0	0	0	0.0444162	0	0	0	0	0	0	0	0	1	0	0	0	0	0	0	0	0	0	0	0	0	0	0.551402	0	0	0	0	0	0	0.188889	0	0
19	0	0	0	0	0	0	0	0	0	0	0	0	0	0	0	0	0	0	0	0	0	0	0	0	0	0.572072	0	0	0	0	0	0	0	0	0	0	0	0	0	0	0	0	0	0	0	0	0.261353	0	0
20	0	0	0	0	0	0	0	0	0	0	0	0	0	0	0	0	0.00791878	0	0	0	0	0	0	0	0	0	0	0	0	0	0	0	0	0	0	0	0	0	0	0	0	0	0	0	0	0	0.121256	0	0
21	0	0	0	0	0	0	0	0	0	0	0	0	0	0	0	0	0.0120812	0	1	0	1	0.654661	0.266355	0	0	0	0	0	0	0	0	0	0	0	0	0	0	0	0.837017	0.57243	0	0	0.017764	0	0	0	0.37343	0	0
22	0	0	0	0	0	0	0	0	0	0	0	0	0	0	0	0	0	0	0	0	0.389542	0.191737	0.953271	0	0	0	0	0	0	0	0	0	0	0	0	0	0	0	0	0.327103	0	0	0	0	0.0701493	0	0.172464	0	0
23	0	0	0	0	0	0	0	0	0	0	0	0	0	1	1	0	0	0	0	0	0	0	0	0	0	0	0	0	0	0	0	0	0	0	0	0	0	0	0	0	0	0	0	0	0	0	0.257488	0	0
24	0	0	0	0	0	0	0	0	0	0	0.111017	0	0	0	0	0	0	0	0	0	0	0	0	0	0	0	0	0	0	0	0	0	0	0	0	0	0	0	0	0.192523	0	0	0	0	0	0	0.241063	0	0.236932
25	0	0	0	0	0	0	0	0	0	0	0	0	0	0	0	0	0	0	0	0.422599	0	0	0	0	0	0	0	0	0	0	0	0	0	0	0	0	0	0	0	0.121963	0	0	0	0	0	0	0.258454	0	0
26	0	0	0	0	0	0	0	0	0	0	0	0	0	0	0	0	0	0	0	0	0	0	0	0	0	0	0	0.507634	0	0	0	0	0	0	0	0	0	0	0	0	0	0	0	0	0	0	0.222705	0.878282	0
27	0	0	0	0	0	0	0	0	0	0	0	0	0	0	0	0	0	0	0	0	0	0	0	0.77551	0	0	0	0.816794	0	0	0	0	0	0	0	0	0	0	0	0.214252	0	0	0	0	0	0	0.196135	0	0
28	0	0	0	0	0	0	0	0	0	0	0	0	0	0	0	0	0	0	0	0	0	0	0	0	0	0	0	0.801527	0	0	0	0	0	0	0	0	0	0	0	0	0	0	0	0	0	0	0.13285	0	0
29	0	0	0	0	0	0	0	0	0	0	0	0	0	0	0	0	0.00827411	0	0	0	0	0	0	0	0	0	0	0	0	0	0	0	0	0	0	0	0	0	0	0	0	0	0	0	0	0	0.231401	0	0
30	0	0.0328859	0	0	0	0	0	0	0	0	0.0974576	0	0	0	0	0	0	0	0	0	0	0	0	0	0	0	0	0	0	0	0	0	0	0	0	0	0	0	0	0	0	0	0	0	0	0	0.185024	0	0
31	0	0	0	0	0	0	0	0	0	0	0.251695	0	0	0	0	0	0	0	0	0.751412	0	0	0	0	0	0	0	0	0	0	0	0	0	0	0	0	0	0	0	0	0	0	0	0	0	0	0.399517	0	0
32	0	0	0	0	0	0	0	0	0	0	0.255085	0	0	0	0	0	0	0	0	0	0	0	0	0	0	0	0	0	0	0	0	0	0	0	0	0	0.437736	0	0	0	0	0	0	0	0	0	0.342995	0	0
33	0	0	0	0	0	0	0	0	0	0	0.317797	0	0	0	0	0	0	0	0	0	0	0	0	0	0	0	0	0.790076	0	0	0	0	0	0	0	0	0.986792	0	0	0	0	0	0	0	0	0	0.52657	0	0
34	0	0	0	0	0	0	0	0	0	0	0.327119	0	0	0	0	0	0	0	0	0	0	0	0	0	0	0	0	0.385496	0	0	0	0	0	0	0	0	0.684906	0	0	0	0	0	0	0	0	0	0.507246	0	0
35	0	0	0	0	0	0	0	0	0	0	0	0	0	0	0	1	0	0	0	0	0	0	0	0	0	0	0	0	0	0	0	0	0	0	0	0	0	0	0	0	0	0	0	0	0	0	0.0971014	0	0
36	0	0	0	0	0	0	0	0	0	0	0	0	0	0	0	0	0	0	0	0	0	0	0	0	0	0	0	1	0	0	0	0	0	0	0	0	0	0	0	0	0	0	0	0	0	0	0.637681	0	0
37	0	0	0	0	0	0	0	0	0	0	0	0	0	0	0	0	0	0	0	0	0	0	0	1	0	0	0	0	0	0	0	0	0	0	0	0	0	0	0	0	0	0	0	0	0	0	0	0	0
38	0	0	0	0	0	0	0	0	0	0	0	0	0	0	0	0	0	0	0	0	0	0	0	0	0	0	0	0	0	0	0	0	0	0	0	0	0	0	0	0	0	0	0	0	0	0	0.0700483	0	0
39	0	0	0	0	0	0	0	0	0	0	0	0	0	0	0	0	0	0	0	0	0	0	0	0.709751	0.612583	0	0	0	0.89233	0	0	0	0	0	0	0	0	0	0	0	0	0	0	0	0	0	0	0	0
40	0	0	0	0	0	0	0	0	0	0	0	0	0	0	0	0	0.00761421	0	0	0	0	0	0	0.439909	0.459161	0	0	0	0	0	0	0	0	0	0	0	0	0	0	0	0	0	0	0	0	0	0	0	0
41	0	0	0	0	0	0	0	0	0	0	0.416102	0	0	0	0	0	0	0	0	0	0.895425	0	0	0	0.654525	0	0	0	0	0	0	0	0	0	0	0	0.933962	0	0	0	0	0	0	0	0	0	0	0	0
42	0	0	0	0	0	0	0	0	0	0	0.477119	0	0	0	0	0	0	0	0	0	0	0	0	0	0.34106	0	0	0	0	0	0	0	0	0	0	0	1	0	0	0	0	0	0	0	0	0	0	0	0
43	0	0	0	0	0	0	0	0	0	0	0.418644	0	0	0	0	0	0	0	0	0	0	0	0	0	0.0812362	0	0	0	0	0	0	0	0	0	0	0	0.433962	0	0	0	0	0	0	0	0	0	0	0	0
44	0	0	0	0	0	0	0	0	0	0	0.423729	0	0	0	0	0	0.00654822	0.676437	0	0	0	0	0	0	0	0	0.415525	0	0	0	0	0	0	0	0	0	0	0	0	0	0	0	0	0	0	0	0	0	0
45	0	0	0	0	0	0	0	0	0	0	0.258475	0	0	0	0	0	0	0	0	0	0	0	0	0	0	0	0.621005	0	1	0	0	0	0	0	0	0	0	0	0	0	0	0	0	0	0	0	0	0	0
46	0	0	0	0	0	0	0	0	0	0	0.431356	0	0	0	0	0	0	0	0	1	0	0	0	0	0	0	1	0	0	0	0	0	0	0	0	0	0	0	0	0	0	0	0	0	0	0	0	0	0
47	0	0	0	0	0	0	0	0	0	0	0.312712	0	0	0	0	0	0	0	0	0	0	0	0	0	0	0	0	0	0	0	0	0	0	0	0	0	0	1	0	0	0	0	0	0	0	0	0	0	0
48	0	0	0	0	0	0	0	0	0	0	0.123729	0	0	0	0	0	0.0167513	0	0	0	0	0	0	0	0	0	0.165525	0	0	0	0	0	0	0	0	0	0	0	0	0	0	0	0	0	0	0	0	0	0
49	0	0	0	0	0	0	0	0	0	0	0	0	0	0	0	0	0.129949	0	0	0	0	0	1	0	0.326711	0	0.232877	0	0	0	0	0	0	0	0	0	0	0	0	0	0	0	0	0	0	0	0	0	0
50	0	0	0	0	0	0	0	0	0	0	0	0	0	0	0	0	0	0	0	0	0	0	0	0	1	0	0.296804	0	0	0	0	0	0	0	0	0	0	0	0	0	0	0	0	0	0	0	0	0	0
51	0	0	0	0	0	0	0	0	0	0	0	0	0	0	0	0	0.0122843	0	0	0	0	0	0	0	0	0	0	0	0	0	0	0	0	0	0	0	0	0	0	0	0	0	0	0	0	0	0	0	0
52	0	0	0	0	0	0	0	0	0	0	0	0	0	0	0	0	1	1	0	0	0	0	0	0	0	0	0.534247	0	0	0	0	0	0	0	0	0	0	0	0	0	0	0	0	0	0	0	0	0	0
53	0	0	0	0	0	0	0	0	0	0	0	0	0	0	0	0	0	0	0	0	0	0	0	0	0	0	0.570776	0	0	0	0	0	0	0	0	0	0	0	0	0	0	0	0	0	0	0	0	0	0
54	0	0	0	0	0	0	0	0	0	0	0.818644	0	0	0	0	0	0.0341624	0	0	0	0	0	0	0	0	0	0	0	0	0	0	0	0	0	0	0	0	0	0	0	0	0	0	0	0	0	0	0	0
55	0	0	0	0	0	0	0	0	0	0	1	0	0.95858	0	0	0	0	0	0	0	0	0	0	0	0	0	0.582192	0	0	0	0	0	0	0	0	0	0	0	0	0	0	0	0	0	0	0	0	0	0
56	0	0	0	0	0	0	0	0	0	0	0	0	0.346154	0	0	0	0.0374112	0	0	0	0	0	0	0	0	0	0	0	0	0	0	0	0	0	0	0	0	0	0	0	0	0	0	0	0	0	0	0	0
57	0.00217629	0	0	0	0	0	0	0	0	0	0	1	1	0	0	0	0.230964	0	0	0	0	0	0	0	0	0	0	0	0	0	0	0	0	0	0	0	0	0	0	0	0	0	0	0	0	0	0	0	0
58	0.00489362	0	0	0	0	0	0	0	0	0	0	0	0.721893	0	0	0	0	0	0	0	0	0	0	0	0	0	0	0	0	0	0	0	0	0	0	0	0	0	0	0	0	0	0	0	0	0	0	0	0
59	0.474164	0	0	0	0	0	0	0	0	0	0	0	0	0	0	0	0	0	0	0	0	0	0	0	0	0	0	0	0	0	0	0	0	0	0	0	0	0	0	0	0	0	0	0	0	0	0	0	0
60	1	0	0	0	0	0	0	0	0	0	0	0	0	0	0	0	0	0	0	0	0	0	0	0	0	0	0	0	0	0	0	0	0	0	0	0	0	0	0	0	0	0	0	0	0	0	0	0	0
61	0.00504559	0	1	0	0	0	0	0	0	0	0	0	0	0	0	0	0	0	0	0.711864	0	0	0	0	0	0	0	0	0	0	0	0	0	0	0	0	0	0	0	0	0	0	0	0	0	0	0	0	0
[truncated: 793 more columns]
