# Supplementary material for: Complexome profile of Toxoplasma gondii mitochondria identifies divergent subunits of respiratory chain complexes including new subunits of cytochrome bc1 complex
Source: PLoS Pathog. 2021 Mar 2;17(3):e1009301. doi: 10.1371/journal.ppat.1009301 (PMC7987180; doi:10.1371/journal.ppat.1009301)
Supplement: S2 Table — A) Toxoplasma proteins displayed in Figs 2D and S7. B) Chlorecebus proteins used for mass calibration. C) Complete list of Toxoplasma proteins detected. (XLSX) [file ppat.1009301.s010.xlsx]

## Sheet: S2 Table
S2 Table. Proteomics summary data – score, predicted protein coverage and number of unique peptides found for each Toxoplasma protein found in the complexome analysis and Chlorocebus proteins used for mass calibration
S2A Table. Toxoplasma proteins displayed in Figure 2D and S7
Complex	Gene ID	Description	Score	Coverage (%)	# Unique Peptides
ATP synthase/ Complex V	TGGT1_204400	α	13740.8	27.04	8
	TGGT1_261950	β	25011.7	54.82	17
	TGGT1_231910	γ	1116.35	36.62	10
	TGGT1_226000	δ	769.48	34.97	4
	TGGT1_314820	ε	755.41	30.14	2
	TGGT1_284540	OSCP	993.59	30.95	6
	TGGT1_215350	Inhibitor of F1 (IF1)	321.03	33.79	4
	TGGT1_310360	a	201.36	5.36	1
	TGGT1_231410	b	2677.42	42.56	20
	TGGT1_268835	d	1533.45	18.39	11
	TGGT1_215610	f	462.63	60.36	5
	TGGT1_290030	i/j	569.36	42.36	8
	TGGT1_260180	k	1593.16	48.41	7
	TGGT1_208440	8	320.84	12.68	3
	TGGT1_246540	ATPTG1	2176.16	36.43	12
	TGGT1_282180	ATPTG2	882.76	19.35	5
	TGGT1_218940	ATPTG3	231.2	12.27	3
	TGGT1_201800	ATPTG4	577.96	30.34	7
	TGGT1_223040	ATPTG6	686.06	54.39	12
	TGGT1_290710	ATPTG7	116.72	7.63	2
	TGGT1_258060	ATPTG8	696.65	25.48	5
	TGGT1_285510	ATPTG9	335.15	25.3	3
	TGGT1_214930	ATPTG10	471.41	55.8	6
	TGGT1_263990	ATPTG11	123.45	21.64	2
	TGGT1_245450	ATPTG12	372.42	29.1	4
	TGGT1_225730	ATPTG13	346.44	31.25	4
	TGGT1_263080	ATPTG14	571.55	57.14	6
	TGGT1_247410	ATPTG15	254.64	40.48	4
	TGGT1_211060	ATPTG16	24.21	9.43	1
	TGGT1_310180	ATPTG17	269.68	26.09	2
Cytochrome c oxidase/ Complex IV	TGGT1_226590	Cox2a	663.25	19.4	4
	TGGT1_310470	Cox2b	175.08	3.66	1
	TGGT1_209260	Cox5b	1146.42	38.71	10
	TGGT1_254030	ApiCox13	54.47	13.56	1
	TGGT1_242840	ApiCox14	675.39	21.85	2
	TGGT1_265370	ApiCox16	842.73	18.31	2
	TGGT1_221510	ApiCox18	532.91	20.75	2
	TGGT1_247770	ApiCox19	1389.89	44.91	6
	TGGT1_262640	ApiCox23/ Cox4	666.51	19.12	4
	TGGT1_286530	ApiCox24	376.64	28.9	4
	TGGT1_264040	ApiCox25/ Cox6A	2346.55	54.55	12
	TGGT1_306670	ApiCox26/ NDUFA4	1191.85	33.64	5
	TGGT1_297810	ApiCox30	4326.8	43.23	10
	TGGT1_229920	ApiCox35	1588.28	41.37	11
	-	CoxIII	145.56	9.84	3
	-	CoxI	36.61	5.3	2
	TGGT1_257160	Putative new complex IV subunit	24.24	10.53	1
	TGGT1_225555	Putative new complex IV subunit	123.58	32.84	2
	TGGT1_312160	Putative new complex IV subunit	205.07	7.04	1
	TGGT1_200310	Putative new complex IV subunit	94.71	15.38	1
	TGGT1_263630	Putative new complex IV subunit	328.9	41.18	6
	TGGT1_316255	Putative new complex IV subunit	784.82	44.19	4
Cytochrome bc1 complex/ Complex III	TGGT1_246540	CytC1	2176.16	36.43	12
	TGGT1_320220	Rieske	3725.21	38.6	15
	TGGT1_236210	QCR1	5763.79	44.6	20
	TGGT1_202680	QCR2	5130.39	31.26	14
	TGGT1_320140	QCR6	77.12	14.61	1
	TGGT1_288750	QCR7	2520.39	47.01	9
	TGGT1_227910	QCR8	323.64	36.07	3
	TGGT1_201880	QCR9	483.28	26.56	4
	TGGT1_214250	QCR11	311.66	56.25	3
	TGGT1_207170	QCR12	1281.88	31.21	3
	-	CytB	131.89	2.45	1
Succinate dehydrogenase/ Complex II	TGGT1_215280	SDHB	1950.93	21.64	8
	TGGT1_206480	Putative new complex II subunit	460.75	12.08	1
	TGGT1_252630	Putative new complex II subunit	898.72	31.62	3
	TGGT1_306650	Putative new complex II subunit	2449.92	36.36	8
	TGGT1_315930	Putative new complex II subunit	994.66	33.12	5
	TGGT1_223485	Putative new complex II subunit	1931.65	48.39	4
	TGGT1_226500	Putative new complex II subunit	184.6	18.48	2
	TGGT1_227920	Putative new complex II subunit	510.73	23.53	2
Dehydrogenases	TGGT1_209150	NDH2-I	2896.28	30.74	13
	TGGT1_288830	NDH2-II	3235.37	25.72	13
	TGGT1_288500	MQO	2898.89	24.36	12
	TGGT1_263730	G3PDH	3561.73	39.05	21
	TGGT1_210790	DHODH	1486.7	27.2	12
S2B Table. Chlorocebus proteins used for mass calibration
Description	Score	Coverage (%)	# Unique Peptides
NDUFS1	6733.76	44.02	26
NDUFS2	3112.92	37.37	12
NDUFS3	5791.15	46.77	11
NDUFS4	737.57	26.44	4
NDUFS6	274.91	37.1	4
NDUFS7	3152.11	18.31	5
NDUFS8	1346.82	17.12	4
NDUFA2	1132.44	35.35	5
NDUFA3	200.42	50	3
NDUFA4	1689.68	24.69	3
NDUFA5	1123.12	39.66	5
NDUFA6	812.49	44.16	6
NDUFA8	463.33	18.02	3
NDUFA9	2688.48	41.91	13
NDUFA10	1276.17	22.82	10
NDUFA11	671.98	31.91	3
NDUFA12	1478.07	68.28	9
NDUFA13	2522.79	33.78	9
NDUFB1	178.78	10.68	1
NDUFB3	710.81	29.59	4
NDUFB4	877.54	46.88	6
NDUFB5	1105.73	24.34	6
NDUFB6	179.22	39.06	5
NDUFB7	236.92	23.36	2
NDUFB8	501.12	25.81	5
NDUFB9	369.96	17.04	3
NDUFB10	1855.98	33.15	7
NDUFB11	499.09	31.51	6
NDUFV1	2047.71	31.03	13
NDUFV2	2563.44	36.14	7
NDUFV3	300.9	17.22	5
SDAP	471.48	16.07	2
ND1	196.51	12.26	3
ND4	169.79	9.8	3
ND5	1128.29	11.46	6
ND6	284.01	8.09	1
SDHA	5652.07	39.89	13
SDHB	5140.96	36.79	12
CYTB	414.56	5.26	2
CYTC1	1689.41	22.15	4
UQCRC1	7548.7	28.42	10
UQCRC2	11398.6	47.9	17
UQCRQ	918.41	42.68	4
UQCR10	1171.41	38.1	2
UQCRB	2251.45	37.84	6
UQCRFS1	12003.5	56.57	12
COX I	189.6	7.6	3
COX II	2413.6	27.75	5
COX 4 1	7818.21	51.48	12
COX 5A	3327.76	32.67	5
COX 5B	3118.43	24.03	6
COX 6A1	33.36	16.51	1
COX 6C	2227.75	54.67	8
COX 7A2	1150.5	20	2
COX 7A2L	1411.68	28.07	4
COX 8A	1514.09	21.74	1
ATP5A1	65514.6	58.23	24
ATP5B	73024.7	61.25	22
ATP5C1	9870.34	27.85	10
ATP5D	3663.59	13.69	2
ATP5E	924.67	25.49	2
ATP6	602.69	3.54	1
ATP5F1	10106.5	54.69	15
ATP5J	1099.2	47.22	6
ATP8	293.15	34.85	2
ATP5MPL	499.1	32.76	2
ATP5PF	1099.2	47.22	6
ATP5ME	3799.3	42.03	4
GLUD	7932.85	37.28	21
FH	6756.59	35.88	15
LDHB	1277.69	32.04	11
CS	6984.5	38.41	15
IDH2	8298.92	33.41	14
ETFDH	1994.3	24.8	15
ETFB	3415.83	40.78	13
ETFA	1616.52	37.84	9
SQOR	15343.5	54	23
LIAS	127.23	9.41	3
AK2	5975.26	53.56	14
S2C Table. Complete list of Toxoplasma proteins detected
Gene ID	Description	Description	Score	Coverage (%)	# Unique Peptides
TGGT1_261950	TGGT1:KE387277:3215346:3218447:1 gene:TGGT1_261950:EPR62703	ATP synthase beta subunit ATP-B	25011.7	54.82	17
TGGT1_251780	TGGT1:KE387276:5264187:5269169:-1 gene:TGGT1_251780:EPR63290	heat shock protein	23383.9	45.19	31
TGGT1_308090	TGGT1:KE387276:195124:196773:-1 gene:TGGT1_308090:EPR63977	rhoptry protein ROP5	22269.8	41.53	9
TGGT1_203310	TGGT1:KE387279:1966506:1967216:-1 gene:TGGT1_203310:EPR61672	dense granule protein GRA7	18079.4	55.93	16
TGGT1_411430	TGGT1:KE387568:189:1624:1 gene:TGGT1_411430:EPR56762	rhoptry protein ROP5	16563.8	36.01	4
TGGT1_204400	TGGT1:KE387279:2751729:2759164:-1 gene:TGGT1_204400:EPR61491	putative ATPase synthase subunit alpha	13740.8	27.04	8
TGGT1_227280	TGGT1:KE387278:935237:935905:-1 gene:TGGT1_227280:EPR62304	dense granule protein GRA3	13443.5	15.32	6
TGGT1_249900	TGGT1:KE387276:4603404:4604360:1 gene:TGGT1_249900:EPR63398	putative adenine nucleotide translocator	12768.8	55.03	17
TGGT1_295110	TGGT1:KE387481:293:2020:-1 gene:TGGT1_295110:EPR56791	rhoptry protein ROP7	12340.4	25.22	6
TGGT1_247550	TGGT1:KE387276:3067710:3071678:-1 gene:TGGT1_247550:EPR63675	heat shock protein HSP60	10373.1	50.09	20
TGGT1_292920	TGGT1:KE387294:1842836:1850272:-1 gene:TGGT1_292920:EPR57681	putative heat shock protein 75	9739.84	41.58	29
TGGT1_223920	TGGT1:KE387278:3346249:3356922:1 gene:TGGT1_223920:EPR61997	rhoptry neck protein RON3	9712.83	30.29	52
TGGT1_205250	TGGT1:KE387279:3068576:3070240:1 gene:TGGT1_205250:EPR61419	rhoptry protein ROP18	8831.79	31.59	16
TGGT1_275690	TGGT1:KE387287:270536:282066:1 gene:TGGT1_275690:EPR59221	putative ClpB	8068.42	35.91	32
TGGT1_363030	TGGT1:KE387284:2393428:2395113:1 gene:TGGT1_363030:EPR60027	rhoptry protein ROP8	7647.6	32.98	17
TGGT1_263300	TGGT1:KE387277:4062515:4066238:1 gene:TGGT1_263300:EPR62476	eukaryotic porin protein	7579.83	35.52	10
TGGT1_295125	TGGT1:KE387294:450367:452103:1 gene:TGGT1_295125:EPR57741	rhoptry protein ROP4	7563.21	38.08	4
TGGT1_288650	TGGT1:KE387285:396491:398284:-1 gene:TGGT1_288650:EPR59909	dense granule protein GRA12	7433.81	35.32	13
TGGT1_278990	TGGT1:KE387276:5389375:5392816:-1 gene:TGGT1_278990:EPR63138	putative phosphate carrier	7378.11	28.18	12
TGGT1_290600	TGGT1:KE387285:1497518:1501053:1 gene:TGGT1_290600:EPR59792	succinyl-CoA-synthetase alpha SCSA	7337.82	25.23	6
TGGT1_313140	TGGT1:KE387280:1058399:1064244:1 gene:TGGT1_313140:EPR60968	isocitrate dehydrogenase	7143.61	35.43	19
TGGT1_230410	TGGT1:KE387274:6190061:6192189:1 gene:TGGT1_230410:EPR64157	peroxiredoxin PRX3	6871.7	41.7	10
TGGT1_309590	TGGT1:KE387280:3452374:3453744:-1 gene:TGGT1_309590:EPR60808	rhoptry protein ROP1	6620.36	10.31	4
TGGT1_274060	TGGT1:KE387274:3897946:3900559:-1 gene:TGGT1_274060:EPR64587	2-oxoglutarate/malate translocase OMT	6301.79	55.73	15
TGGT1_214080	TGGT1:KE387284:1243771:1244508:1 gene:TGGT1_214080:EPR60142	toxofilin	6194.34	56.33	13
TGGT1_236210	TGGT1:KE387284:553668:559329:1 gene:TGGT1_236210:EPR60323	putative peptidase M16 family potein	5763.79	44.6	20
TGGT1_215590	TGGT1:KE387284:2263819:2273699:-1 gene:TGGT1_215590:EPR60068	flavoprotein subunit of succinate dehydrogenase	5651.76	31.69	17
TGGT1_309752	TGGT1:KE387280:3409182:3412405:-1 gene:TGGT1_309752:EPR60837	putative succinate-Coenzyme A ligase, beta subunit	5632.35	25.1	10
TGGT1_206470	TGGT1:KE387279:3634042:3640639:-1 gene:TGGT1_206470:EPR61343	pyruvate dehydrogenase complex subunit PDH-E3II	5502.4	41.62	22
TGGT1_262380	TGGT1:KE387277:3381739:3385400:1 gene:TGGT1_262380:EPR62591	putative elongation factor Tu	5458.44	32.97	16
TGGT1_410360	TGGT1:KE387291:98278:99342:1 gene:TGGT1_410360:EPR58612	putative transmembrane protein	5354.4	34.75	3
TGGT1_312110	TGGT1:KE387280:1754956:1763285:1 gene:TGGT1_312110:EPR61060	apicoplast-associated thioredoxin family protein Atrx1	5317.78	24.94	19
TGGT1_315770	TGGT1:KE387290:767042:773441:-1 gene:TGGT1_315770:EPR58800	cytochrome p450 superfamily protein	5187.73	30.38	15
TGGT1_202680	TGGT1:KE387279:1457482:1463765:1 gene:TGGT1_202680:EPR61611	putative peptidase M16, alpha subunit	5130.39	31.26	14
TGGT1_240600	TGGT1:KE387283:1374509:1378088:-1 gene:TGGT1_240600:EPR60533	putative chaperonin cpn60	4849.92	26.39	14
TGGT1_226730	TGGT1:KE387278:1289143:1296378:-1 gene:TGGT1_226730:EPR62226	aconitate hydratase ACN/IRP	4779.58	34.98	33
TGGT1_207620	TGGT1:KE387293:209405:217009:-1 gene:TGGT1_207620:EPR57978	pyridine nucleotide-disulfide oxidoreductase domain-containing protein	4588.34	30.27	15
TGGT1_297810	TGGT1:KE387291:2069145:2071887:-1 gene:TGGT1_297810:EPR58342	hypothetical protein (Tg ApiCox30)	4326.8	43.23	10
TGGT1_288380	TGGT1:KE387285:222935:227354:1 gene:TGGT1_288380:EPR59884	heat shock protein HSP90	4292.03	24.44	13
TGGT1_284190	TGGT1:KE387286:2266110:2280750:-1 gene:TGGT1_284190:EPR59281	pyruvate carboxylase	4261.97	16.03	17
TGGT1_263530	TGGT1:KE387277:4215521:4217567:1 gene:TGGT1_263530:EPR62501	putative chaperonin	4106.51	31.5	4
TGGT1_215430	TGGT1:KE387284:2183341:2187724:-1 gene:TGGT1_215430:EPR60052	hypothetical protein	3964.87	57.38	12
TGGT1_311720	TGGT1:KE387280:1968427:1971803:1 gene:TGGT1_311720:EPR61088	chaperonin protein BiP	3927.17	29.34	14
TGGT1_291960	TGGT1:KE387285:2173977:2177008:1 gene:TGGT1_291960:EPR59686	rhoptry kinase family protein ROP40 (incomplete catalytic triad)	3925.9	45.71	17
TGGT1_267330	TGGT1:KE387299:427831:433588:-1 gene:TGGT1_267330:EPR57093	fumarate hydratase	3827.53	28.39	20
TGGT1_268890	TGGT1:KE387274:700249:708106:-1 gene:TGGT1_268890:EPR64871	citrate synthase I	3811.52	20.36	8
TGGT1_220950	TGGT1:KE387291:103228:104809:1 gene:TGGT1_220950:EPR58600	hypothetical protein	3809.84	24.85	3
TGGT1_320220	TGGT1:KE387292:1747088:1750571:1 gene:TGGT1_320220:EPR58097	putative ubiquinol cytochrome c oxidoreductase	3725.21	38.6	15
TGGT1_233460	TGGT1:KE387274:4282624:4283634:-1 gene:TGGT1_233460:EPR64371	SAG-related sequence SRS29B	3644.36	16.96	4
TGGT1_228170	TGGT1:KE387278:408004:413813:-1 gene:TGGT1_228170:EPR62340	inner membrane complex protein IMC2A	3639.47	20.49	31
TGGT1_211680	TGGT1:KE387292:542339:544163:-1 gene:TGGT1_211680:EPR58284	protein disulfide isomerase	3563.49	40.34	18
TGGT1_263730	TGGT1:KE387277:4347118:4355065:1 gene:TGGT1_263730:EPR62522	FAD-dependent glycerol-3-phosphate dehydrogenase	3561.73	39.05	21
TGGT1_221320	TGGT1:KE387291:257704:273775:-1 gene:TGGT1_221320:EPR58554	acetyl-CoA carboxylase ACC1	3348.68	26.32	59
TGGT1_243730	TGGT1:KE387281:790287:792831:-1 gene:TGGT1_243730:EPR56670	rhoptry protein ROP9	3307.77	37.68	13
TGGT1_269190	TGGT1:KE387274:923712:927621:1 gene:TGGT1_269190:EPR64904	glyceraldehyde-3-phosphate dehydrogenase GAPDH2	3264.34	10.15	7
TGGT1_219820	TGGT1:KE387276:256740:257663:-1 gene:TGGT1_219820:EPR63976	putative polyubiquitin UbC	3240.45	44.3	1
TGGT1_288830	TGGT1:KE387285:492486:500097:1 gene:TGGT1_288830:EPR59922	NADH dehydrogenase (NDH2-II)	3235.37	25.72	13
TGGT1_227948	TGGT1:KE387278:603082:613100:1 gene:TGGT1_227948:EPR62364	peptidase M16 inactive domain-containing protein	3164.55	32.47	34
TGGT1_299070	TGGT1:KE387289:1577577:1581306:1 gene:TGGT1_299070:EPR58960	pyruvate kinase PyKII	3087.88	29.35	20
TGGT1_235470	TGGT1:KE387284:105115:110725:1 gene:TGGT1_235470:EPR60343	myosin A	3079.37	30.32	21
TGGT1_219320	TGGT1:KE387276:608940:611826:-1 gene:TGGT1_219320:EPR63945	acid phosphatase GAP50	3063.57	30.39	10
TGGT1_239490	TGGT1:KE387283:1997273:2003086:1 gene:TGGT1_239490:EPR60473	dehydrogenase E1 component family protein	2956.28	20.67	16
TGGT1_218280	TGGT1:KE387276:1270169:1275361:1 gene:TGGT1_218280:EPR63820	putative eukaryotic porin (TOM40)	2909.99	38.41	13
TGGT1_288500	TGGT1:KE387285:320354:324550:-1 gene:TGGT1_288500:EPR59894	FAD Malate-dehydrogenase (MDH-FAD)	2898.89	24.36	12
TGGT1_209150	TGGT1:KE387293:1132061:1134743:1 gene:TGGT1_209150:EPR57879	non-proton pumping type-II NADH dehydrogenase I	2896.28	30.74	13
TGGT1_209030	TGGT1:KE387293:1052996:1054558:1 gene:TGGT1_209030:EPR57945	actin ACT1	2825.14	35.11	7
TGGT1_224900	TGGT1:KE387278:2592706:2595337:1 gene:TGGT1_224900:EPR62085	putative adenylate kinase	2811.48	52.14	10
TGGT1_231410	TGGT1:KE387274:5539602:5543931:-1 gene:TGGT1_231410:EPR64321	hypothetical protein (ASAP-2)	2677.42	42.56	20
TGGT1_201390	TGGT1:KE387279:657580:657906:1 gene:TGGT1_201390:EPR61770	hypothetical protein	2662.92	13.89	1
TGGT1_273760	TGGT1:KE387274:3656382:3658385:1 gene:TGGT1_273760:EPR64556	heat shock protein HSP70	2598.06	19.64	5
TGGT1_227620	TGGT1:KE387278:756714:757512:-1 gene:TGGT1_227620:EPR62387	dense granule protein GRA2	2542.41	24.32	5
TGGT1_288750	TGGT1:KE387285:462797:465193:1 gene:TGGT1_288750:EPR59918	ubiquinol-cytochrome c reductase	2520.39	47.01	9
TGGT1_271050	TGGT1:KE387274:2175448:2176008:-1 gene:TGGT1_271050:EPR64701	SAG-related sequence SRS34A	2485.31	15.59	3
TGGT1_290670	TGGT1:KE387285:1565682:1570803:1 gene:TGGT1_290670:EPR59801	leucyl aminopeptidase LAP	2457.21	21.51	14
TGGT1_306650	TGGT1:KE387295:93015:95118:1 gene:TGGT1_306650:EPR57526	hypothetical protein	2449.92	36.36	8
TGGT1_297070	TGGT1:KE387291:1548680:1550541:-1 gene:TGGT1_297070:EPR58414	hypothetical protein	2379.68	16.38	6
TGGT1_264040	TGGT1:KE387277:4490075:4490737:1 gene:TGGT1_264040:EPR62540	hypothetical protein (Tg ApiCox25)	2346.55	54.55	12
TGGT1_230350	TGGT1:KE387274:6215464:6227456:1 gene:TGGT1_230350:EPR64160	hypothetical protein	2304.9	14.83	16
TGGT1_270250	TGGT1:KE387274:1620731:1621438:1 gene:TGGT1_270250:EPR64742	dense granule protein GRA1	2303.91	37.89	12
TGGT1_217740	TGGT1:KE387276:1726494:1730231:1 gene:TGGT1_217740:EPR63881	3-ketoacyl-(acyl-carrier-protein) reductase	2226.83	25.8	7
TGGT1_249390	TGGT1:KE387276:4171202:4181724:1 gene:TGGT1_249390:EPR63464	glutamate/leucine/phenylalanine/valine dehydrogenase family protein	2201.62	30.43	30
TGGT1_246540	TGGT1:KE387276:2496571:2499937:1 gene:TGGT1_246540:EPR63594	cytochrome c1, heme protein	2176.16	36.43	12
TGGT1_289680	TGGT1:KE387285:1110278:1113605:-1 gene:TGGT1_289680:EPR59731	Ras-related protein Rab11	2149.71	46.58	7
TGGT1_294800A	TGGT1:KE387294:718326:719598:1 gene:TGGT1_294800A:EPR57720	putative elongation factor 1-alpha (EF-1-ALPHA)	2104.47	34.04	5
TGGT1_273960	TGGT1:KE387274:3797989:3802805:-1 gene:TGGT1_273960:EPR64575	chaperonin GroS protein	2030.49	35.56	10
TGGT1_360830	TGGT1:KE387276:6365253:6366365:1 gene:TGGT1_360830:EPR63131	nucleoside-triphosphatase	2028.5	32.97	4
TGGT1_239740	TGGT1:KE387283:1831233:1832459:1 gene:TGGT1_239740:EPR60447	dense granule protein GRA14	1998.27	31.62	10
TGGT1_311470	TGGT1:KE387280:2092914:2112232:1 gene:TGGT1_311470:EPR61103	rhoptry neck protein RON5	1968.25	19.54	26
TGGT1_215280	TGGT1:KE387284:2102575:2105894:1 gene:TGGT1_215280:EPR60033	succinate dehydrogenase [ubiquinone] iron-sulfur protein	1950.93	21.64	8
TGGT1_244560	TGGT1:KE387281:249685:253347:-1 gene:TGGT1_244560:EPR56593	putative heat shock protein 90	1934.79	28.49	18
TGGT1_223485	TGGT1:KE387278:3679003:3680812:1 gene:TGGT1_223485:EPR62041	hypothetical protein	1931.65	48.39	4
TGGT1_316140	TGGT1:KE387290:948601:952638:-1 gene:TGGT1_316140:EPR58826	hypothetical protein (MGR2)	1926.41	53.23	8
TGGT1_233500	TGGT1:KE387274:4260601:4265523:1 gene:TGGT1_233500:EPR64367	triose-phosphate isomerase TPI-II	1904.15	28.8	8
TGGT1_236040	TGGT1:KE387284:476666:478704:1 gene:TGGT1_236040:EPR60310	fructose-1,6-bisphosphate aldolase	1898.35	27.94	9
TGGT1_277270	TGGT1:KE387381:1:4939:1 gene:TGGT1_277270:EPR56835	NTPase II	1888.62	23.78	3
TGGT1_214790	TGGT1:KE387284:1725829:1727850:1 gene:TGGT1_214790:EPR60205	glycoprotein	1863.27	20.49	8
TGGT1_222020	TGGT1:KE387291:785000:790147:1 gene:TGGT1_222020:EPR58472	phosphoglycerate kinase PGKII	1860.63	24.11	11
TGGT1_228770	TGGT1:KE387278:32827:38407:-1 gene:TGGT1_228770:EPR62428	hypothetical protein	1842.74	12.73	6
TGGT1_208790	TGGT1:KE387293:915250:918504:-1 gene:TGGT1_208790:EPR57931	putative MC family transporter	1822.25	41.29	11
TGGT1_294790	TGGT1:KE387294:722226:723281:1 gene:TGGT1_294790:EPR57683	hypothetical protein	1749.03	30.2	6
TGGT1_257680	TGGT1:KE387277:767496:769818:-1 gene:TGGT1_257680:EPR63032	myosin light chain MLC1	1748.06	22.07	4
TGGT1_227970	TGGT1:KE387278:586879:588143:1 gene:TGGT1_227970:EPR62361	histone family DNA-binding protein	1742.37	22.13	5
TGGT1_219750	TGGT1:KE387276:300874:301865:-1 gene:TGGT1_219750:EPR63956	putative cytochrome c	1738.38	62.61	8
TGGT1_314400	TGGT1:KE387280:130241:133868:-1 gene:TGGT1_314400:EPR61199	putative pyruvate dehydrogenase E1 component, beta subunit	1724.06	13.48	4
TGGT1_230520	TGGT1:KE387274:6100459:6101172:-1 gene:TGGT1_230520:EPR64146	putative cyclophilin 1	1702.53	17.3	4
TGGT1_237010	TGGT1:KE387284:895823:901721:-1 gene:TGGT1_237010:EPR60261	hypothetical protein	1675.52	19.22	10
TGGT1_316330	TGGT1:KE387290:1041605:1043527:-1 gene:TGGT1_316330:EPR58845	superoxide dismutase SOD2	1643.76	24.39	6
TGGT1_310080	TGGT1:KE387280:3150023:3153601:1 gene:TGGT1_310080:EPR60871	AMP-binding enzyme domain-containing protein	1616.79	23.95	16
TGGT1_259710	TGGT1:KE387277:1995184:1998561:-1 gene:TGGT1_259710:EPR62753	protein kinase	1615.86	27.09	8
TGGT1_260180	TGGT1:KE387277:2221226:2223086:1 gene:TGGT1_260180:EPR62779	hypothetical protein (ASAP-6)	1593.16	48.41	7
TGGT1_319920	TGGT1:KE387292:1508863:1515236:1 gene:TGGT1_319920:EPR58162	2-oxo acid dehydrogenases acyltransferase (catalytic domain) domain-containing protein	1590.63	25.26	10
TGGT1_229920	TGGT1:KE387274:6478080:6480050:1 gene:TGGT1_229920:EPR64191	hypothetical protein (Tg ApiCox35)	1588.28	41.37	11
TGGT1_309560	TGGT1:KE387280:3472090:3473876:-1 gene:TGGT1_309560:EPR60811	nmda receptor glutamate-binding chain	1571.09	11.32	2
TGGT1_321650	TGGT1:KE387293:1720733:1733647:1 gene:TGGT1_321650:EPR57809	hypothetical protein	1567.03	19.56	23
TGGT1_215220	TGGT1:KE387284:2056767:2058862:1 gene:TGGT1_215220:EPR60028	hypothetical protein	1552.83	33.07	8
TGGT1_268835	TGGT1:KE387274:663659:672300:-1 gene:TGGT1_268835:EPR64865	hypothetical protein (ASAP-3)	1533.45	18.39	11
TGGT1_258580	TGGT1:KE387277:1368193:1370019:1 gene:TGGT1_258580:EPR62934	rhoptry protein ROP17	1532.33	11.35	7
TGGT1_286720	TGGT1:KE387286:1206826:1207656:1 gene:TGGT1_286720:EPR59456	heat shock protein HSP28	1516.52	55.07	12
TGGT1_297880	TGGT1:KE387291:2126011:2127013:-1 gene:TGGT1_297880:EPR58349	dense granule protein DG32	1507.74	26.94	4
TGGT1_220100	TGGT1:KE387300:403984:406750:-1 gene:TGGT1_220100:EPR57033	phosphoribosylpyrophosphate synthetase	1497.1	14.18	6
TGGT1_210790	TGGT1:KE387292:109956:120138:1 gene:TGGT1_210790:EPR58304	putative dihydroorotate dehydrogenase reveal	1486.7	27.2	12
TGGT1_308020	TGGT1:KE387276:135872:137029:-1 gene:TGGT1_308020:EPR63993	SAG-related sequence SRS57	1462.94	18.7	7
TGGT1_257480	TGGT1:KE387277:654996:657125:1 gene:TGGT1_257480:EPR63014	NADP-dependent succinate-semialdehyde dehydrogenase	1393.67	26.09	16
TGGT1_247770	TGGT1:KE387276:3237287:3237790:1 gene:TGGT1_247770:EPR63699	hypothetical protein (Tg ApiCox19)	1389.89	44.91	6
TGGT1_300100	TGGT1:KE387302:142929:153498:1 gene:TGGT1_300100:EPR56945	rhoptry neck protein RON2	1366.86	15.82	20
TGGT1_224350A	TGGT1:KE387278:2956842:2964495:-1 gene:TGGT1_224350A:EPR61953	putative aminopeptidase N	1346.47	13.95	17
TGGT1_310430B	TGGT1:KE387280:2857488:2860294:-1 gene:TGGT1_310430B:EPR60924	Hsp90 domain-containing protein	1307.4	21.15	7
TGGT1_207170	TGGT1:KE387284:2669701:2671946:1 gene:TGGT1_207170:EPR59998	hypothetical protein	1281.88	31.21	3
TGGT1_214770	TGGT1:KE387284:1716137:1719833:1 gene:TGGT1_214770:EPR60203	putative small GTP binding protein rab1a	1275.32	34.16	3
TGGT1_310460	TGGT1:KE387280:2824075:2829039:-1 gene:TGGT1_310460:EPR60920	Rab6	1253.74	26.32	4
TGGT1_280380	TGGT1:KE387279:4110047:4112341:-1 gene:TGGT1_280380:EPR61279	poly(ADP-ribose) glycohydrolase	1238.15	21.88	10
TGGT1_268850	TGGT1:KE387274:678087:680165:1 gene:TGGT1_268850:EPR64867	enolase 2	1227.32	20.63	6
TGGT1_312150	TGGT1:KE387280:1733261:1737210:-1 gene:TGGT1_312150:EPR61056	hypothetical protein	1213.09	12.17	5
TGGT1_410370	TGGT1:KE387291:108006:109857:1 gene:TGGT1_410370:EPR58599	putative transmembrane protein	1203.28	26.67	4
TGGT1_306670	TGGT1:KE387295:63997:65466:1 gene:TGGT1_306670:EPR57524	hypothetical protein (Tg ApiCox26)	1191.85	33.64	5
TGGT1_215980	TGGT1:KE387290:2285498:2286130:1 gene:TGGT1_215980:EPR58624	hypothetical protein	1187.71	12.86	3
TGGT1_310430A	TGGT1:KE387280:2862986:2865459:-1 gene:TGGT1_310430A:EPR60886	Hsp90 domain-containing protein	1170.85	16.33	8
TGGT1_271820	TGGT1:KE387274:2598120:2603315:-1 gene:TGGT1_271820:EPR64632	lipoyltransferase and lipoate-protein ligase subfamily protein	1159.29	12.82	7
TGGT1_233100	TGGT1:KE387274:4527173:4531437:1 gene:TGGT1_233100:EPR64407	SPFH domain / Band 7 family protein	1158.41	29.66	9
TGGT1_217530	TGGT1:KE387276:1532830:1535488:1 gene:TGGT1_217530:EPR63853	hypothetical protein	1150.43	14.38	7
TGGT1_225990	TGGT1:KE387278:1764954:1767767:1 gene:TGGT1_225990:EPR62178	acyl transferase domain-containing protein	1150.41	24.5	8
TGGT1_200360	TGGT1:KE387274:99508:100068:-1 gene:TGGT1_200360:EPR64992	hypothetical protein	1150	22.58	3
TGGT1_209260	TGGT1:KE387293:1209012:1211735:-1 gene:TGGT1_209260:EPR57888	putative cytochrome c oxidase subunit	1146.42	38.71	10
TGGT1_306060	TGGT1:KE387295:543949:558235:1 gene:TGGT1_306060:EPR57492	rhoptry neck protein RON8	1129.58	7.55	19
TGGT1_279100	TGGT1:KE387400:1983:3834:1 gene:TGGT1_279100:EPR56825	hypothetical protein	1122.76	20.92	2
TGGT1_243950	TGGT1:KE387281:703842:706224:-1 gene:TGGT1_243950:EPR56657	putative prohibitin	1119.93	29.89	7
TGGT1_222170	TGGT1:KE387291:951838:953162:1 gene:TGGT1_222170:EPR58489	dense-granule antigen DG32	1116.5	26.33	7
TGGT1_231910	TGGT1:KE387274:5315096:5319764:-1 gene:TGGT1_231910:EPR64289	ATP synthase F1 gamma subunit	1116.35	36.62	10
TGGT1_265220	TGGT1:KE387296:197020:200025:-1 gene:TGGT1_265220:EPR57358	co-chaperone GrpE protein	1115.43	23.34	8
TGGT1_232090	TGGT1:KE387274:5097687:5099912:-1 gene:TGGT1_232090:EPR64267	3-hydroxyacyl-CoA dehydrogenase, NAD binding domain-containing protein	1115.18	22.4	9
TGGT1_263090	TGGT1:KE387277:3893697:3896328:-1 gene:TGGT1_263090:EPR62561	14-3-3 protein	1060.75	22.29	6
TGGT1_289690	TGGT1:KE387285:1117687:1119750:-1 gene:TGGT1_289690:EPR59732	glyceraldehyde-3-phosphate dehydrogenase GAPDH1	1004.67	16.97	7
TGGT1_315930	TGGT1:KE387290:879243:880742:1 gene:TGGT1_315930:EPR58814	putative integral membrane protein, DUF56 family protein	994.66	33.12	5
TGGT1_284540	TGGT1:KE387286:2231677:2233469:-1 gene:TGGT1_284540:EPR59334	ATP synthase F1, delta subunit protein	993.59	30.95	6
TGGT1_270510	TGGT1:KE387274:1707765:1711078:-1 gene:TGGT1_270510:EPR64758	asparaginyl-tRNA synthetase (NOB+tRNA synthase)	981.31	21.15	12
TGGT1_262430	TGGT1:KE387277:3442196:3450571:-1 gene:TGGT1_262430:EPR62596	4-hydroxy-3-methylbut-2-en-1-yl diphosphate synthase	980.83	11.69	12
TGGT1_290840	TGGT1:KE387285:1614748:1621007:1 gene:TGGT1_290840:EPR59808	serine protease	963.11	13.96	10
TGGT1_209720	TGGT1:KE387293:1466619:1468117:1 gene:TGGT1_209720:EPR57872	hypothetical protein	960.32	21.56	3
TGGT1_232350	TGGT1:KE387274:4920498:4922025:-1 gene:TGGT1_232350:EPR64243	lactate dehydrogenase LDH1	928.42	37.08	10
TGGT1_222910	TGGT1:KE387291:1328685:1332756:1 gene:TGGT1_222910:EPR58438	phosphoglycerate mutase	913.82	21.6	6
TGGT1_229010	TGGT1:KE387274:6920698:6927430:-1 gene:TGGT1_229010:EPR64068	rhoptry neck protein RON4	899.72	17.07	10
TGGT1_252630	TGGT1:KE387288:9909:11437:1 gene:TGGT1_252630:EPR59180	hypothetical protein	898.72	31.62	3
TGGT1_251930	TGGT1:KE387276:5352073:5355403:1 gene:TGGT1_251930:EPR63308	enoyl-acyl carrier reductase ENR	891.03	34.53	10
TGGT1_282180	TGGT1:KE387279:133072:136776:1 gene:TGGT1_282180:EPR61819	hypothetical protein (ASAP-8)	882.76	19.35	5
TGGT1_293590	TGGT1:KE387294:1420904:1429661:-1 gene:TGGT1_293590:EPR57624	putative 3-oxoacyl-acyl-carrier protein synthase I/II	853.02	15.79	7
TGGT1_202630	TGGT1:KE387279:1409466:1421048:1 gene:TGGT1_202630:EPR61608	ATP-dependent metallopeptidase HflB subfamily protein	851.02	17	15
TGGT1_309730	TGGT1:KE387280:3418165:3425687:1 gene:TGGT1_309730:EPR60839	thioredoxin reductase	846.76	15.41	8
TGGT1_265370	TGGT1:KE387296:285756:286641:-1 gene:TGGT1_265370:EPR57372	hypothetical protein (Tg ApiCox16)	842.73	18.31	2
TGGT1_277720	TGGT1:KE387276:6233581:6236154:1 gene:TGGT1_277720:EPR63257	GDA1/CD39 (nucleoside phosphatase) family protein	816.86	18.09	13
TGGT1_203990	TGGT1:KE387279:2516392:2518233:1 gene:TGGT1_203990:EPR61541	rhoptry protein ROP12	816.2	27.54	5
TGGT1_283830	TGGT1:KE387286:2438261:2441137:-1 gene:TGGT1_283830:EPR59298	type I inorganic pyrophosphatase PPase	809.19	25.7	10
TGGT1_288245	TGGT1:KE387285:149964:150122:-1 gene:TGGT1_288245:EPR59869	hypothetical protein	804.91	78.85	2
TGGT1_242070	TGGT1:KE387283:834102:839587:1 gene:TGGT1_242070:EPR60602	cAMP-dependent protein kinase regulatory subunit	803.24	19.48	7
TGGT1_205700	TGGT1:KE387279:3373855:3374901:-1 gene:TGGT1_205700:EPR61465	cyclophilin precursor	797.79	12.36	4
TGGT1_248600	TGGT1:KE387276:3676252:3684093:-1 gene:TGGT1_248600:EPR63537	aspartate aminotransferase	793	25.96	12
TGGT1_270320	TGGT1:KE387274:1649108:1654534:-1 gene:TGGT1_270320:EPR64750	protein phosphatase 2C domain-containing protein	792.69	15.99	6
TGGT1_263180	TGGT1:KE387277:3963329:3971053:1 gene:TGGT1_263180:EPR62459	myosin D	789.69	18.13	12
TGGT1_316255	TGGT1:KE387290:1010176:1010436:1 gene:TGGT1_316255:EPR58837	hypothetical protein	784.82	44.19	4
TGGT1_226000	TGGT1:KE387278:1761059:1763170:-1 gene:TGGT1_226000:EPR62177	putative ATP synthase subunit delta	769.48	34.97	4
TGGT1_254720	TGGT1:KE387289:1274047:1274850:1 gene:TGGT1_254720:EPR59113	dense granule protein GRA8	765.28	13.86	3
TGGT1_213670	TGGT1:KE387286:719839:727019:-1 gene:TGGT1_213670:EPR59553	hypothetical protein	764.94	11.65	6
TGGT1_234420	TGGT1:KE387278:4271249:4278695:-1 gene:TGGT1_234420:EPR61874	ATPase, AAA family protein	763.9	21.09	12
TGGT1_305980	TGGT1:KE387295:628728:632377:-1 gene:TGGT1_305980:EPR57500	pyruvate dehydrogenase complex subunit PDH-E3I	760.25	13.17	6
TGGT1_314820	TGGT1:KE387290:116801:118688:-1 gene:TGGT1_314820:EPR58869	putative atp synthase F1, epsilon subunit	755.41	30.14	2
TGGT1_310150	TGGT1:KE387280:3101414:3105814:1 gene:TGGT1_310150:EPR60864	AMP-binding enzyme domain-containing protein	748.08	19.75	14
TGGT1_253900	TGGT1:KE387289:654887:662533:-1 gene:TGGT1_253900:EPR59026	parasite porphobilinogen synthase PBGS	733.33	12.61	10
TGGT1_297245	TGGT1:KE387291:1669523:1676370:-1 gene:TGGT1_297245:EPR58378	transporter, major facilitator family protein	727.41	7.06	4
TGGT1_408820	TGGT1:KE387276:6369163:6369552:1 gene:TGGT1_408820:EPR63132	NTPase	726.28	21.54	2
TGGT1_285750	TGGT1:KE387286:1751019:1753687:1 gene:TGGT1_285750:EPR59394	6,7-dihydropteridine reductase	712.57	9.57	3
TGGT1_258870A	TGGT1:KE387277:1573153:1575363:1 gene:TGGT1_258870A:EPR62966	hypothetical protein	712.52	14.18	5
TGGT1_315490	TGGT1:KE387290:550369:552129:-1 gene:TGGT1_315490:EPR58924	rhoptry protein ROP10	708.92	19.45	8
TGGT1_267810	TGGT1:KE387297:357680:361032:-1 gene:TGGT1_267810:EPR57232	Rab 5	705.79	33.61	4
TGGT1_321640	TGGT1:KE387293:1735312:1744402:-1 gene:TGGT1_321640:EPR57810	cell division protein CDC48AP	704.75	24.43	19
TGGT1_220240	TGGT1:KE387300:292405:293985:1 gene:TGGT1_220240:EPR57052	hypothetical protein	698.59	25.86	7
TGGT1_258060	TGGT1:KE387277:1072943:1076991:-1 gene:TGGT1_258060:EPR62889	putative myosin heavy chain (putative F1Fo ATPase CHCH subunit)	696.65	25.48	5
TGGT1_408800	TGGT1:KE387276:6359415:6359978:1 gene:TGGT1_408800:EPR63135	NTPase	695.79	25.53	1
TGGT1_260170	TGGT1:KE387277:2210056:2217655:1 gene:TGGT1_260170:EPR62778	putative elongation factor EF-G	686.25	13.59	10
TGGT1_223040	TGGT1:KE387291:1403686:1405241:-1 gene:TGGT1_223040:EPR58455	hypothetical protein (ASAP-4)	686.06	54.39	12
TGGT1_242840	TGGT1:KE387283:372383:372742:-1 gene:TGGT1_242840:EPR60674	membrane protein (Tg ApiCox14)	675.39	21.85	2
TGGT1_268650	TGGT1:KE387274:552564:555837:-1 gene:TGGT1_268650:EPR64845	putative chaperone clpB protein	670.76	14.41	14
TGGT1_262640	TGGT1:KE387277:3589048:3590907:-1 gene:TGGT1_262640:EPR62616	Cg8 family protein (Tg ApiCox23)	666.51	19.12	4
TGGT1_226590	TGGT1:KE387278:1405348:1407754:1 gene:TGGT1_226590:EPR62240	putative cytochrome C oxidase subunit IIa	663.25	19.4	4
TGGT1_308810B	TGGT1:KE387280:3914242:3922031:-1 gene:TGGT1_308810B:EPR60781	rhoptry neck protein RON9	654.74	31.68	12
TGGT1_244200	TGGT1:KE387281:496698:504269:1 gene:TGGT1_244200:EPR56631	putative 2-oxoglutarate dehydrogenase e1 component, mitochondrial precursor	640.5	18.55	16
TGGT1_306895	TGGT1:KE387280:4003072:4003581:1 gene:TGGT1_306895:EPR60725	hypothetical protein	636.34	17.16	2
TGGT1_208030	TGGT1:KE387293:585651:587393:1 gene:TGGT1_208030:EPR58018	microneme protein MIC4	626.12	9.31	6
TGGT1_258660	TGGT1:KE387277:1414441:1416893:1 gene:TGGT1_258660:EPR62943	rhoptry protein ROP6	624.07	11.88	3
TGGT1_318430	TGGT1:KE387292:822999:826813:1 gene:TGGT1_318430:EPR58220	malate dehydrogenase MDH	618.65	13.31	6
TGGT1_216510	TGGT1:KE387290:1887571:1894021:1 gene:TGGT1_216510:EPR58688	putative thioredoxin	609.14	13.03	7
TGGT1_227420	TGGT1:KE387278:833994:838309:-1 gene:TGGT1_227420:EPR62398	4-hydroxy-3-methylbut-2-enyl diphosphate reductase	608.68	16.64	7
TGGT1_310010	TGGT1:KE387280:3187194:3192449:-1 gene:TGGT1_310010:EPR60880	rhoptry neck protein RON1	593.75	8.12	8
TGGT1_210730	TGGT1:KE387292:52557:66765:1 gene:TGGT1_210730:EPR58295	putative ATP-dependent hsl protease ATP-binding subunit hslU	591.73	10.57	5
TGGT1_201780	TGGT1:KE387279:773030:776294:1 gene:TGGT1_201780:EPR61724	microneme protein MIC2	587.14	10.27	5
TGGT1_212300	TGGT1:KE387278:3838423:3843576:1 gene:TGGT1_212300:EPR61909	hypothetical protein	582.63	5.12	3
TGGT1_319510	TGGT1:KE387292:1221792:1223290:1 gene:TGGT1_319510:EPR58129	hypothetical protein	582.58	29.58	6
TGGT1_201800	TGGT1:KE387279:788906:791000:-1 gene:TGGT1_201800:EPR61727	hypothetical protein (ASAP-16)	577.96	30.34	7
TGGT1_234380	TGGT1:KE387278:4234547:4236018:1 gene:TGGT1_234380:EPR61870	hypothetical protein	573.44	16.14	5
TGGT1_263080	TGGT1:KE387277:3886016:3886417:-1 gene:TGGT1_263080:EPR62559	hypothetical protein (ASAP-18)	571.55	57.14	6
TGGT1_290030	TGGT1:KE387285:1330435:1333716:-1 gene:TGGT1_290030:EPR59767	hypothetical protein (ASAP-11)	569.36	42.36	8
TGGT1_262920	TGGT1:KE387277:3770796:3779551:-1 gene:TGGT1_262920:EPR62641	trypsin domain-containing protein	568.9	11.32	8
TGGT1_225080	TGGT1:KE387278:2431454:2432702:1 gene:TGGT1_225080:EPR62063	ribosomal protein RPS18	568.43	31.41	5
TGGT1_219540	TGGT1:KE387276:502152:515873:-1 gene:TGGT1_219540:EPR63933	cytosolic tRNA-Ala synthetase	566.26	5.78	6
TGGT1_315320	TGGT1:KE387290:448574:449978:1 gene:TGGT1_315320:EPR58907	SAG-related sequence SRS52A	563.48	18.84	5
TGGT1_250710	TGGT1:KE387276:4814523:4815119:1 gene:TGGT1_250710:EPR63353	microneme protein MIC10	556.76	19.7	6
TGGT1_211290	TGGT1:KE387292:317491:319961:1 gene:TGGT1_211290:EPR58255	rhoptry protein ROP15	556.7	15.92	3
TGGT1_249630	TGGT1:KE387276:4369479:4373829:-1 gene:TGGT1_249630:EPR63370	glutathione S-transferase, N-terminal domain-containing protein	548.27	15.79	5
TGGT1_212930	TGGT1:KE387286:198935:200984:-1 gene:TGGT1_212930:EPR59606	NifU family domain-containing protein	541.87	27.03	7
TGGT1_217020	TGGT1:KE387290:1504402:1513216:1 gene:TGGT1_217020:EPR58717	ATPase, AFG1 family protein	541.26	13.56	8
TGGT1_221170	TGGT1:KE387291:121583:125465:1 gene:TGGT1_221170:EPR58595	CAAX metallo endopeptidase	538.03	11.34	4
TGGT1_221510	TGGT1:KE387291:426900:428512:1 gene:TGGT1_221510:EPR58575	hypothetical protein (Tg ApiCox18)	532.91	20.75	2
TGGT1_219682	TGGT1:KE387276:366732:374393:-1 gene:TGGT1_219682:EPR63964	putative pyruvate dehydrogenase kinase	527.01	7.14	4
TGGT1_309010	TGGT1:KE387280:3762446:3765377:1 gene:TGGT1_309010:EPR60762	putative elongation factor P	521.22	30.58	6
TGGT1_297940	TGGT1:KE387291:2157483:2161580:-1 gene:TGGT1_297940:EPR58355	single-strand binding protein	519.69	8.29	3
TGGT1_224090	TGGT1:KE387278:3219830:3223517:1 gene:TGGT1_224090:EPR61980	enoyl-CoA hydratase/isomerase family protein	518.75	22.01	7
TGGT1_227920	TGGT1:KE387278:624662:626039:-1 gene:TGGT1_227920:EPR62367	hypothetical protein	510.73	23.53	2
TGGT1_294200	TGGT1:KE387294:1163854:1170709:-1 gene:TGGT1_294200:EPR57585	glucose-6-phosphate 1-dehydrogenase	504.98	24.29	9
TGGT1_278660	TGGT1:KE387276:5630204:5642394:1 gene:TGGT1_278660:EPR63172	putative P-type ATPase4	499.55	11.36	10
TGGT1_232475	TGGT1:KE387274:4831312:4834913:-1 gene:TGGT1_232475:EPR64356	hypothetical protein	497.03	1.11	1
TGGT1_208370	TGGT1:KE387293:690705:695479:1 gene:TGGT1_208370:EPR58032	putative myosin heavy chain	487.73	14.77	14
TGGT1_304660	TGGT1:KE387279:3973558:3976915:-1 gene:TGGT1_304660:EPR61380	prostaglandin-E synthase	484.45	11.09	5
TGGT1_236140	TGGT1:KE387284:524086:527607:1 gene:TGGT1_236140:EPR60318	hypothetical protein	484.28	6.53	5
TGGT1_201880	TGGT1:KE387279:840253:841644:-1 gene:TGGT1_201880:EPR61735	hypothetical protein	483.28	26.56	4
TGGT1_202200	TGGT1:KE387279:1045496:1049625:1 gene:TGGT1_202200:EPR61562	hypothetical protein	481.81	6.18	4
TGGT1_312270	TGGT1:KE387280:1639166:1640368:1 gene:TGGT1_312270:EPR61044	rhoptry protein ROP13	480.01	5	2
TGGT1_214930	TGGT1:KE387284:1832170:1832586:-1 gene:TGGT1_214930:EPR60219	hypothetical protein (ASAP-13)	471.41	55.8	6
TGGT1_251810	TGGT1:KE387276:5278312:5278797:-1 gene:TGGT1_251810:EPR63293	putative translation initiation factor eIF-5A	469.25	16.15	2
TGGT1_231630	TGGT1:KE387274:5435161:5437317:1 gene:TGGT1_231630:EPR64305	alveolin domain containing intermediate filament IMC4	464.98	7.52	3
TGGT1_258360	TGGT1:KE387277:1234622:1238166:1 gene:TGGT1_258360:EPR62911	hypothetical protein	464.96	11.36	4
TGGT1_215610	TGGT1:KE387284:2279459:2281070:-1 gene:TGGT1_215610:EPR60070	hypothetical protein (ASAP-10)	462.63	60.36	5
TGGT1_227810	TGGT1:KE387278:692336:693916:1 gene:TGGT1_227810:EPR62379	rhoptry kinase family protein ROP11 (incomplete catalytic triad)	461.81	17.3	6
TGGT1_206480	TGGT1:KE387279:3641973:3643672:1 gene:TGGT1_206480:EPR61344	hypothetical protein	460.75	12.08	1
TGGT1_276140	TGGT1:KE387287:123547:126463:-1 gene:TGGT1_276140:EPR59241	ADP ribosylation factor ARF1	459.75	6.35	1
TGGT1_221210	TGGT1:KE387291:157672:159543:1 gene:TGGT1_221210:EPR58543	cyclophilin	456.11	32.4	6
TGGT1_233480	TGGT1:KE387274:4275674:4276792:-1 gene:TGGT1_233480:EPR64369	SAG-related sequence SRS29C	443.13	6.99	2
TGGT1_288400	TGGT1:KE387285:234856:246680:-1 gene:TGGT1_288400:EPR59886	LETM1 family protein	439.89	3	3
TGGT1_219630	TGGT1:KE387276:442870:454202:1 gene:TGGT1_219630:EPR63926	flavodoxin domain-containing protein	439.31	6.74	4
TGGT1_318230	TGGT1:KE387292:692103:695056:-1 gene:TGGT1_318230:EPR58238	phosphoglycerate kinase PGKI	438.09	19.66	5
TGGT1_233890	TGGT1:KE387274:4064976:4069853:1 gene:TGGT1_233890:EPR64608	hypothetical protein	437.58	10.98	4
TGGT1_266120	TGGT1:KE387296:597994:601666:1 gene:TGGT1_266120:EPR57308	thioredoxin-dependent peroxidase TPX1/2	437.2	7.21	2
TGGT1_262050	TGGT1:KE387277:3292196:3293962:-1 gene:TGGT1_262050:EPR62577	rhoptry kinase family protein ROP39	433.61	9.52	5
TGGT1_255260	TGGT1:KE387275:114829:119297:-1 gene:TGGT1_255260:EPR64023	apical membrane antigen AMA1	432.61	10.9	4
TGGT1_315210	TGGT1:KE387290:373127:380473:-1 gene:TGGT1_315210:EPR58896	putative rhoptry protein	430.87	3.96	5
TGGT1_286120	TGGT1:KE387286:1473862:1482926:-1 gene:TGGT1_286120:EPR59408	prolyl endopeptidase	420.88	18.06	9
TGGT1_256090	TGGT1:KE387277:156130:157233:-1 gene:TGGT1_256090:EPR63072	glycerophosphodiester phosphodiesterase family protein	420.88	13.9	6
TGGT1_229480	TGGT1:KE387274:6654166:6656706:1 gene:TGGT1_229480:EPR64216	putative calcium binding protein precursor	419.93	21.49	6
TGGT1_279420	TGGT1:KE387297:504648:508637:-1 gene:TGGT1_279420:EPR57252	hypothetical protein	415.59	10.99	9
TGGT1_320020	TGGT1:KE387292:1599633:1601399:1 gene:TGGT1_320020:EPR58176	transporter, major facilitator family protein	412.02	8.84	4
TGGT1_288360	TGGT1:KE387285:213261:217693:1 gene:TGGT1_288360:EPR59882	tryptophanyl-tRNA synthetase (TrpRS2)	407.4	15.09	9
TGGT1_311240	TGGT1:KE387280:2289097:2294120:1 gene:TGGT1_311240:EPR61126	putative DnaJ family chaperone	394.1	20.66	8
TGGT1_237560	TGGT1:KE387284:1216838:1218936:-1 gene:TGGT1_237560:EPR60137	iron-sulfur cluster protein ISCU	392.56	10.05	2
TGGT1_245670	TGGT1:KE387276:2112030:2116344:1 gene:TGGT1_245670:EPR63732	pyruvate dehydrogenase complex subunit PDH-E1Alpha	384.28	5.83	4
TGGT1_324600	TGGT1:KE387274:4658915:4659726:1 gene:TGGT1_324600:EPR64422	heat shock protein	381.08	34.05	4
TGGT1_286530	TGGT1:KE387286:1287728:1289376:1 gene:TGGT1_286530:EPR59475	hypothetical protein (Tg ApiCox24)	376.64	28.9	4
TGGT1_257530	TGGT1:KE387277:686819:688457:1 gene:TGGT1_257530:EPR63019	transporter, major facilitator family protein	376.52	8.73	3
TGGT1_291890	TGGT1:KE387285:2133294:2135636:-1 gene:TGGT1_291890:EPR59679	microneme protein MIC1	373.14	9.43	3
TGGT1_245450	TGGT1:KE387276:1931856:1933135:1 gene:TGGT1_245450:EPR63742	hypothetical protein (ASAP-14)	372.42	29.1	4
TGGT1_225320	TGGT1:KE387278:2203879:2206027:1 gene:TGGT1_225320:EPR62159	hypothetical protein	370.41	5.36	2
TGGT1_244250	TGGT1:KE387281:470494:473346:1 gene:TGGT1_244250:EPR56626	hypothetical protein	368.25	14.45	6
TGGT1_230420	TGGT1:KE387274:6173017:6185453:-1 gene:TGGT1_230420:EPR64156	sarco/endoplasmic reticulum Ca2+-ATPase	368.16	9.06	7
TGGT1_229420	TGGT1:KE387274:6700474:6701465:1 gene:TGGT1_229420:EPR64221	putative cytochrome c	361.79	22.7	3
TGGT1_299060	TGGT1:KE387289:1586788:1593417:1 gene:TGGT1_299060:EPR58961	sodium/hydrogen exchanger NHE2	359.06	6.68	5
TGGT1_222100	TGGT1:KE387291:892102:895524:-1 gene:TGGT1_222100:EPR58481	hypothetical protein	358.6	11.23	9
TGGT1_248880	TGGT1:KE387276:3895883:3901063:-1 gene:TGGT1_248880:EPR63477	GTPase RAB7	357.63	11.34	2
TGGT1_269980	TGGT1:KE387274:1443352:1447895:1 gene:TGGT1_269980:EPR64719	putative preprotein translocase Sec61	356.98	8.25	5
TGGT1_209010	TGGT1:KE387293:1038206:1040133:1 gene:TGGT1_209010:EPR57943	elongation factor TS protein	353.95	5.21	2
TGGT1_225730	TGGT1:KE387278:1994446:1996688:-1 gene:TGGT1_225730:EPR62204	putative membrane protein (ASAP-17)	346.44	31.25	4
TGGT1_214320	TGGT1:KE387284:1478155:1479861:1 gene:TGGT1_214320:EPR60168	facilitative glucose transporter GT1	341.94	9.86	5
TGGT1_209680	TGGT1:KE387293:1449721:1455590:1 gene:TGGT1_209680:EPR57867	hypothetical protein	336.88	16.47	7
TGGT1_285510	TGGT1:KE387286:1859280:1860621:-1 gene:TGGT1_285510:EPR59344	hypothetical protein (ASAP-9)	335.15	25.3	3
TGGT1_286450	TGGT1:KE387286:1322077:1322439:1 gene:TGGT1_286450:EPR59442	dense granule protein GRA5	334.95	14.17	1
TGGT1_226830	TGGT1:KE387278:1195952:1198810:-1 gene:TGGT1_226830:EPR62217	DnaK family protein	333.35	12.82	9
TGGT1_263630	TGGT1:KE387277:4280991:4283706:1 gene:TGGT1_263630:EPR62510	hypothetical protein	328.9	41.18	6
TGGT1_275980	TGGT1:KE387287:166312:169991:-1 gene:TGGT1_275980:EPR59247	coenzyme q (ubiquinone) biosynthesis protein coq4 protein	323.84	8.29	3
TGGT1_227910	TGGT1:KE387278:627224:628961:1 gene:TGGT1_227910:EPR62368	hypothetical protein	323.64	36.07	3
TGGT1_215350	TGGT1:KE387284:2152341:2153449:-1 gene:TGGT1_215350:EPR60042	hypothetical protein	321.03	33.79	4
TGGT1_208440	TGGT1:KE387293:764983:765600:1 gene:TGGT1_208440:EPR57960	hypothetical protein(ASAP-15)	320.84	12.68	3
TGGT1_259260	TGGT1:KE387277:1864283:1871124:1 gene:TGGT1_259260:EPR62840	membrane protein FtsH1	319.33	7.52	8
TGGT1_310780	TGGT1:KE387280:2606126:2607163:1 gene:TGGT1_310780:EPR61166	dense granule protein GRA4	316.03	13.91	2
TGGT1_214250	TGGT1:KE387284:1405202:1406095:1 gene:TGGT1_214250:EPR60160	hypothetical protein	311.66	56.25	3
TGGT1_261750	TGGT1:KE387277:3149623:3154384:1 gene:TGGT1_261750:EPR62696	rhoptry neck protein RON10	311.42	9.1	5
TGGT1_300260	TGGT1:KE387302:240756:245331:-1 gene:TGGT1_300260:EPR56959	threonyl-tRNA synthetase family protein	310.87	11.02	9
TGGT1_261740	TGGT1:KE387277:3146268:3146663:1 gene:TGGT1_261740:EPR62695	hypothetical protein	306.82	9.92	1
TGGT1_239680	TGGT1:KE387283:1883792:1887616:1 gene:TGGT1_239680:EPR60453	hypothetical protein	305.48	17.14	9
TGGT1_273090	TGGT1:KE387274:3272826:3282094:1 gene:TGGT1_273090:EPR64504	cell division protein CDC48CY	304.13	15.91	11
TGGT1_319340	TGGT1:KE387292:1154868:1156796:-1 gene:TGGT1_319340:EPR58122	hypothetical protein	301.86	14.97	5
TGGT1_319350	TGGT1:KE387292:1160551:1162165:-1 gene:TGGT1_319350:EPR58123	SAG-related sequence SRS17B	300.92	13.46	4
TGGT1_204370	TGGT1:KE387279:2726266:2728232:-1 gene:TGGT1_204370:EPR61487	WD-40 repeat protein	291.61	22.22	3
TGGT1_321570	TGGT1:KE387293:1796268:1797057:-1 gene:TGGT1_321570:EPR57817	beta-hydroxyacyl-acyl carrier protein dehydratase (FABZ)	290.04	22.51	4
TGGT1_295690	TGGT1:KE387294:249642:251267:1 gene:TGGT1_295690:EPR57794	ubiquinone/menaquinone biosynthesis methyltransferase subfamily protein	286.84	6.84	3
TGGT1_285870	TGGT1:KE387286:1658074:1659973:-1 gene:TGGT1_285870:EPR59380	SAG-related sequence SRS20A	285.44	14.02	5
TGGT1_289380	TGGT1:KE387285:980716:986070:1 gene:TGGT1_289380:EPR59982	hypothetical protein	282.97	7.17	5
TGGT1_277895	TGGT1:KE387276:6123358:6133785:1 gene:TGGT1_277895:EPR63240	ubiquitin carboxyl-terminal hydrolase	280.11	1.23	1
TGGT1_249320	TGGT1:KE387276:4114948:4121043:-1 gene:TGGT1_249320:EPR63455	flavodoxin domain-containing protein	278.62	10.32	6
TGGT1_310180	TGGT1:KE387280:3074112:3076701:-1 gene:TGGT1_310180:EPR60859	hypothetical protein (ASAP-12)	269.68	26.09	2
TGGT1_225120	TGGT1:KE387278:2378844:2382476:1 gene:TGGT1_225120:EPR62056	hypothetical protein	268.2	6.85	1
TGGT1_285680	TGGT1:KE387286:1787858:1789863:1 gene:TGGT1_285680:EPR59400	putative dihydrolipoamide acyltransferase	268.15	9.15	2
TGGT1_293390	TGGT1:KE387294:1565481:1569512:-1 gene:TGGT1_293390:EPR57643	putative cytochrome C-type heme lyase	262.74	11.28	2
TGGT1_254610	TGGT1:KE387289:1226926:1228333:-1 gene:TGGT1_254610:EPR59100	Tim10/DDP family zinc finger superfamily protein	260.99	31.87	2
TGGT1_232830	TGGT1:KE387274:4664365:4669032:1 gene:TGGT1_232830:EPR64324	putative vacuolar proton translocating ATPase subunit A	256.13	11.22	10
TGGT1_247410	TGGT1:KE387276:2985613:2987445:-1 gene:TGGT1_247410:EPR63663	hypothetical protein (ASAP-5)	254.64	40.48	4
TGGT1_232540	TGGT1:KE387274:4793536:4800862:1 gene:TGGT1_232540:EPR64351	FAD binding domain-containing protein	253.29	6.22	6
TGGT1_247220	TGGT1:KE387276:2834386:2837345:-1 gene:TGGT1_247220:EPR63642	nudix-type motif 9 isoform a family protein	252.77	12.45	4
TGGT1_308840	TGGT1:KE387280:3902700:3903782:-1 gene:TGGT1_308840:EPR60779	SAG-related sequence SRS51	250.14	6.67	3
TGGT1_254470	TGGT1:KE387289:1128769:1132948:1 gene:TGGT1_254470:EPR59084	hypothetical protein	248.69	4.78	3
TGGT1_208560	TGGT1:KE387293:833027:838557:-1 gene:TGGT1_208560:EPR57968	carrier superfamily protein	244.85	10.6	6
TGGT1_209985	TGGT1:KE387293:1670990:1671784:-1 gene:TGGT1_209985:EPR57848	cAMP-dependent protein kinase	244.51	14.39	2
TGGT1_318690	TGGT1:KE387292:1016533:1019979:-1 gene:TGGT1_318690:EPR58200	RNA recognition motif-containing protein	244	1.31	1
TGGT1_293430	TGGT1:KE387294:1550135:1551370:1 gene:TGGT1_293430:EPR57639	hypothetical protein	242.75	16.06	5
TGGT1_309760	TGGT1:KE387280:3406469:3407416:1 gene:TGGT1_309760:EPR60836	hypothetical protein	240.51	28.25	6
TGGT1_211260	TGGT1:KE387292:282766:284073:1 gene:TGGT1_211260:EPR58252	rhoptry kinase family protein ROP26 (incomplete catalytic triad)	240.19	16.32	6
TGGT1_238150	TGGT1:KE387283:2640295:2641344:-1 gene:TGGT1_238150:EPR60381	hypothetical protein	238.9	6.88	2
TGGT1_230910	TGGT1:KE387274:5846853:5851935:1 gene:TGGT1_230910:EPR64113	hypothetical protein	237.84	11.3	5
TGGT1_205470	TGGT1:KE387279:3195739:3199406:-1 gene:TGGT1_205470:EPR61441	putative translation elongation factor 2 family protein	236.9	9.13	6
TGGT1_237470	TGGT1:KE387284:1124366:1131782:1 gene:TGGT1_237470:EPR60127	glycine cleavage T-protein (aminomethyl transferase) domain-containing protein	236.56	8.88	6
TGGT1_221470	TGGT1:KE387291:399399:406150:1 gene:TGGT1_221470:EPR58571	hypothetical protein	236.31	21.2	10
TGGT1_240830	TGGT1:KE387283:1246610:1248385:1 gene:TGGT1_240830:EPR60590	hydrolase, alpha/beta fold family protein	235.5	6.77	2
TGGT1_301120	TGGT1:KE387298:106879:111854:-1 gene:TGGT1_301120:EPR57178	acetyl-CoA acetyltransferase	234.31	13.56	5
TGGT1_290900	TGGT1:KE387285:1662736:1664777:-1 gene:TGGT1_290900:EPR59814	hydrolase, NUDIX family protein	231.96	10	2
TGGT1_218940	TGGT1:KE387276:838765:841488:1 gene:TGGT1_218940:EPR63911	hypothetical protein (ASAP-7)	231.2	12.27	3
TGGT1_231890	TGGT1:KE387274:5328827:5333637:-1 gene:TGGT1_231890:EPR64291	putative beta-ketoacyl-acyl carrier protein synthase III	228.13	2.94	2
TGGT1_248670	TGGT1:KE387276:3731892:3736843:1 gene:TGGT1_248670:EPR63543	V-type H(+)-translocating pyrophosphatase VP1	227.03	4.78	3
TGGT1_220890	TGGT1:KE387291:50040:52750:-1 gene:TGGT1_220890:EPR58606	hypothetical protein	226.28	7.93	3
TGGT1_201270	TGGT1:KE387279:643926:649703:1 gene:TGGT1_201270:EPR61768	hypothetical protein	223.26	3.22	3
TGGT1_313080	TGGT1:KE387280:1109173:1110540:1 gene:TGGT1_313080:EPR60974	hypothetical protein	222.46	9.89	3
TGGT1_262930	TGGT1:KE387277:3781022:3782485:1 gene:TGGT1_262930:EPR62642	hypothetical protein	217.55	12.28	1
TGGT1_245490	TGGT1:KE387276:1958022:1960076:1 gene:TGGT1_245490:EPR63748	microneme protein MIC8	216.77	4.68	3
TGGT1_313070	TGGT1:KE387280:1113460:1114461:-1 gene:TGGT1_313070:EPR60975	hypothetical protein	213.12	9.61	3
TGGT1_218240	TGGT1:KE387276:1294190:1298259:-1 gene:TGGT1_218240:EPR63824	hypothetical protein	211.56	3.52	3
TGGT1_273130	TGGT1:KE387274:3303962:3305122:1 gene:TGGT1_273130:EPR64508	SAG-related sequence SRS30A	211.21	14.09	4
TGGT1_247350	TGGT1:KE387276:2933362:2935478:-1 gene:TGGT1_247350:EPR63656	thioredoxin domain-containing protein	210.55	14.1	3
TGGT1_257440	TGGT1:KE387277:632618:636378:1 gene:TGGT1_257440:EPR63011	SCO1/SenC protein	209.21	4.05	2
TGGT1_235880	TGGT1:KE387284:340629:341111:1 gene:TGGT1_235880:EPR60295	brain protein 44 family protein	208.65	20.63	4
TGGT1_226960	TGGT1:KE387278:1072647:1083066:-1 gene:TGGT1_226960:EPR62328	phosphofructokinase PFKII	207.66	8.24	10
TGGT1_249840	TGGT1:KE387276:4515996:4565643:1 gene:TGGT1_249840:EPR63392	putative dynein heavy chain 2	207.05	0.31	1
TGGT1_312160	TGGT1:KE387280:1727891:1729366:1 gene:TGGT1_312160:EPR61055	hypothetical protein	205.07	7.04	1
TGGT1_263280	TGGT1:KE387277:4050139:4051627:-1 gene:TGGT1_263280:EPR62474	hypothetical protein	203.91	31.91	4
TGGT1_259010	TGGT1:KE387277:1665089:1671316:1 gene:TGGT1_259010:EPR62856	putative vacuolar ATP synthase subunit d	201.67	19.7	6
TGGT1_310360	TGGT1:KE387280:2903561:2905522:-1 gene:TGGT1_310360:EPR60893	hypothetical protein (ASAP-1 putative F1Fo a)	201.36	5.36	1
TGGT1_249180	TGGT1:KE387276:4023933:4029972:-1 gene:TGGT1_249180:EPR63442	bifunctional dihydrofolate reductase-thymidylate synthase	195.46	13.44	7
TGGT1_249690	TGGT1:KE387276:4402408:4405903:1 gene:TGGT1_249690:EPR63377	hypothetical protein	194.48	3.52	2
TGGT1_294820	TGGT1:KE387294:670815:706856:-1 gene:TGGT1_294820:EPR57716	putative type I fatty acid synthase	187.66	0.15	1
TGGT1_251690	TGGT1:KE387276:5212323:5213771:1 gene:TGGT1_251690:EPR63283	putative seryl-tRNA synthetase, cytoplasmic	184.96	12.86	4
TGGT1_226500	TGGT1:KE387278:1462353:1464172:1 gene:TGGT1_226500:EPR62251	hypothetical protein	184.6	18.48	2
TGGT1_239890	TGGT1:KE387283:1720472:1723525:1 gene:TGGT1_239890:EPR60431	SCP family extracellular subfamily protein	183.02	20.33	4
TGGT1_262730	TGGT1:KE387277:3645911:3648034:1 gene:TGGT1_262730:EPR62626	rhoptry protein ROP16	182.61	10.33	4
TGGT1_223590	TGGT1:KE387278:3615677:3617010:-1 gene:TGGT1_223590:EPR62030	proteasome subunit	182.49	17.34	4
TGGT1_204340	TGGT1:KE387279:2700262:2704755:1 gene:TGGT1_204340:EPR61484	hypothetical protein	182.31	8.32	5
TGGT1_221480	TGGT1:KE387291:410121:412472:-1 gene:TGGT1_221480:EPR58572	hypothetical protein	176.98	7.24	2
TGGT1_233220	TGGT1:KE387274:4429887:4435926:1 gene:TGGT1_233220:EPR64393	hypothetical protein	175.88	4.61	4
TGGT1_295370	TGGT1:KE387294:54938:56861:-1 gene:TGGT1_295370:EPR57771	hypothetical protein	175.75	3.3	1
TGGT1_310470	TGGT1:KE387280:2821355:2821930:-1 gene:TGGT1_310470:EPR60919	putative cytochrome C oxidase subunit IIb	175.08	3.66	1
TGGT1_269442	TGGT1:KE387274:1133320:1134372:1 gene:TGGT1_269442:EPR64931	putative calmodulin	171.71	37.93	3
TGGT1_271270	TGGT1:KE387274:2321156:2327208:1 gene:TGGT1_271270:EPR64675	hypothetical protein	170.46	7.56	6
TGGT1_227830	TGGT1:KE387278:673361:677133:-1 gene:TGGT1_227830:EPR62377	putative mitochondrial inner membrane translocase TIM44	166.79	5.69	3
TGGT1_232280	TGGT1:KE387274:4955298:4957249:-1 gene:TGGT1_232280:EPR64249	hypothetical protein	166.49	22.18	5
TGGT1_240810	TGGT1:KE387283:1251026:1252726:-1 gene:TGGT1_240810:EPR60592	hypothetical protein	164.65	5.65	3
TGGT1_293440	TGGT1:KE387294:1546013:1547629:1 gene:TGGT1_293440:EPR57638	hypothetical protein	161.71	10.97	4
TGGT1_233450	TGGT1:KE387274:4285924:4287186:-1 gene:TGGT1_233450:EPR64372	SAG-related sequence SRS29A	160.29	3.33	1
TGGT1_249702	TGGT1:KE387276:4410737:4414340:1 gene:TGGT1_249702:EPR63379	putative MC family transporter	158.24	4.18	1
TGGT1_269690	TGGT1:KE387274:1247689:1250286:-1 gene:TGGT1_269690:EPR64817	hypothetical protein	155.94	6.36	5
TGGT1_250770	TGGT1:KE387276:4866895:4868931:-1 gene:TGGT1_250770:EPR63359	putative eukaryotic initiation factor-4A	154.99	14.81	5
TGGT1_305050	TGGT1:KE387295:1135522:1135923:-1 gene:TGGT1_305050:EPR57454	putative calmodulin	153.07	36.09	4
TGGT1_265450	TGGT1:KE387296:342059:345335:1 gene:TGGT1_265450:EPR57380	hexokinase	150.03	7.05	2
TGGT1_226072	TGGT1:KE387278:1709357:1714579:-1 gene:TGGT1_226072:EPR62168	Ser/Thr phosphatase family protein	147.92	3.97	3
TGGT1_237250	TGGT1:KE387284:1037263:1039425:1 gene:TGGT1_237250:EPR60118	hypothetical protein	147.81	14.67	2
TGGT1_219850	TGGT1:KE387276:228471:237462:-1 gene:TGGT1_219850:EPR63972	prolyl-tRNA synthetase (ProRS)	146.43	6.39	3
TOXGG_COXIII	TOXGG_COXIII	CoxIII	145.56	9.84	3
TGGT1_239500	TGGT1:KE387283:1991269:1994200:-1 gene:TGGT1_239500:EPR60472	putative proteasome subunit alpha type	144.79	16.67	3
TGGT1_249590	TGGT1:KE387276:4332416:4336154:1 gene:TGGT1_249590:EPR63366	putative proteasome subunit alpha type 5-2	144.77	8.53	1
TGGT1_214750	TGGT1:KE387284:1695986:1705186:-1 gene:TGGT1_214750:EPR60201	hypothetical protein	143.76	4.96	6
TGGT1_251950	TGGT1:KE387276:5361572:5364713:1 gene:TGGT1_251950:EPR63310	ribosomal protein l7/l12 c-terminal domain-containing protein	143.22	10.73	3
TGGT1_253130	TGGT1:KE387289:128566:132613:-1 gene:TGGT1_253130:EPR59170	transporter, major facilitator family protein	143.18	1.05	1
TGGT1_226890	TGGT1:KE387278:1145832:1152382:1 gene:TGGT1_226890:EPR62288	hypothetical protein	142.84	1.31	2
TGGT1_297160	TGGT1:KE387291:1611367:1615238:-1 gene:TGGT1_297160:EPR58423	hypothetical protein	142.7	2.48	1
TGGT1_320600	TGGT1:KE387292:1972890:1974575:-1 gene:TGGT1_320600:EPR58059	cold-shock DNA-binding domain-containing protein	141.17	5.26	1
TGGT1_262700	TGGT1:KE387277:3623307:3632727:1 gene:TGGT1_262700:EPR62623	tetratricopeptide repeat-containing protein	139.222	0.51	1
TGGT1_205570	TGGT1:KE387279:3279803:3282471:1 gene:TGGT1_205570:EPR61451	hypothetical protein	137.88	10.71	6
TGGT1_223940	TGGT1:KE387278:3333570:3334307:-1 gene:TGGT1_223940:EPR61995 gene_symbol:GAP45	GAP45 protein	136.46	4.49	1
TGGT1_264080	TGGT1:KE387277:4507311:4508789:1 gene:TGGT1_264080:EPR62545	acyl carrier protein ACP	136.02	18.58	3
TGGT1_289940	TGGT1:KE387285:1268839:1276023:-1 gene:TGGT1_289940:EPR59757	uroporphyrinogen decarboxylase	135.65	6.77	3
TGGT1_310000	TGGT1:KE387280:3195854:3201497:-1 gene:TGGT1_310000:EPR60882	putative membrane protein	135.41	3.2	2
TGGT1_313640	TGGT1:KE387280:615025:615630:-1 gene:TGGT1_313640:EPR61265	hypothetical protein	135.24	13.93	2
TGGT1_224460	TGGT1:KE387278:2945131:2953080:1 gene:TGGT1_224460:EPR62052	putative aminopeptidase n	134.24	8.04	4
TGGT1_237150	TGGT1:KE387284:972036:976702:-1 gene:TGGT1_237150:EPR60107	putative minor histocompatibility antigen h13	133.4	6.71	2
TOXGG_COB	TOXGG_COB	CytB	131.89	2.45	1
TGGT1_206590	TGGT1:KE387279:3780853:3787589:1 gene:TGGT1_206590:EPR61354	calcium-dependent protein kinase CDPK2A	131.55	8.65	5
TGGT1_249670	TGGT1:KE387276:4387409:4392467:-1 gene:TGGT1_249670:EPR63374	cathepsin B	129.86	2.28	1
TGGT1_269950	TGGT1:KE387274:1424895:1428414:1 gene:TGGT1_269950:EPR64716	hypothetical protein	129.35	7.2	5
TGGT1_226030	TGGT1:KE387278:1743672:1745415:1 gene:TGGT1_226030:EPR62173	AGC kinase	129.15	5.83	2
TGGT1_261600	TGGT1:KE387277:3056600:3064428:-1 gene:TGGT1_261600:EPR62682	creatinase domain-containing protein	127.42	7.11	6
TGGT1_256990	TGGT1:KE387277:383050:386356:-1 gene:TGGT1_256990:EPR62981	glycyl-tRNA synthetase	125.79	3.24	2
TGGT1_221922	TGGT1:KE387291:719960:723496:1 gene:TGGT1_221922:EPR58537	NifU family domain-containing protein	125.4	5.8	2
TGGT1_270240	TGGT1:KE387274:1617857:1619325:-1 gene:TGGT1_270240:EPR64741 gene_symbol:MAG1	MAG1 protein	124.96	8.85	3
TGGT1_249850	TGGT1:KE387276:4567557:4568832:1 gene:TGGT1_249850:EPR63393	GAP40 protein	124.45	3.64	2
TGGT1_225555	TGGT1:KE387278:2054028:2054231:-1 gene:TGGT1_225555:EPR62135	hypothetical protein	123.58	32.84	2
TGGT1_262810	TGGT1:KE387277:3690140:3691796:1 gene:TGGT1_262810:EPR62632	iron donor protein CyaY protein	123.54	13.24	2
TGGT1_263990	TGGT1:KE387277:4457407:4458677:1 gene:TGGT1_263990:EPR62535	hypothetical protein (ASAP-19)	123.45	21.64	2
TGGT1_222300	TGGT1:KE387291:1037626:1043348:-1 gene:TGGT1_222300:EPR58504	hypothetical protein	123.29	3	3
TGGT1_261070	TGGT1:KE387277:2824489:2825547:-1 gene:TGGT1_261070:EPR62724	apicoplast triosephosphate translocator APT1	122.57	6.53	2
TGGT1_203450	TGGT1:KE387279:2070048:2075542:1 gene:TGGT1_203450:EPR61687	DUF3228 domain-containing protein	122.2	5.81	2
TGGT1_210820	TGGT1:KE387292:136831:140828:1 gene:TGGT1_210820:EPR58308	hypothetical protein	122.07	2.35	2
TGGT1_280480	TGGT1:KE387279:4225490:4226407:1 gene:TGGT1_280480:EPR61291	EF hand domain-containing protein	119.77	12.13	3
TGGT1_290300	TGGT1:KE387285:1429065:1430162:1 gene:TGGT1_290300:EPR59783	hypothetical protein	119.22	6.3	2
TGGT1_319730	TGGT1:KE387292:1416856:1418230:1 gene:TGGT1_319730:EPR58153	YOU2 family C2C2 zinc finger protein	118.04	20.81	3
TGGT1_242460	TGGT1:KE387283:653072:658775:1 gene:TGGT1_242460:EPR60644	mitochondrial carrier superfamily protein	117.51	4.32	1
TGGT1_280730	TGGT1:KE387279:4460305:4464942:-1 gene:TGGT1_280730:EPR61316	putative cytosolic fe-s cluster assembling factor nbp35	116.78	3.37	1
TGGT1_290710	TGGT1:KE387285:1590430:1593062:-1 gene:TGGT1_290710:EPR59804	hypothetical protein	116.72	7.63	2
TGGT1_272230	TGGT1:KE387274:2814828:2818160:1 gene:TGGT1_272230:EPR64438	putative heat shock protein hslv	116.02	6.21	2
TGGT1_242290	TGGT1:KE387283:773559:778856:-1 gene:TGGT1_242290:EPR60658	putative proteasome subunit alpha1	114.2	19.37	4
TGGT1_310750	TGGT1:KE387280:2622828:2626840:-1 gene:TGGT1_310750:EPR61169	emp24/gp25L/p24 family protein	113.53	9.32	4
TGGT1_252360	TGGT1:KE387287:510121:511728:1 gene:TGGT1_252360:EPR59199	rhoptry kinase family protein ROP24 (incomplete catalytic triad)	113.45	8.22	3
TGGT1_266750	TGGT1:KE387299:155348:160367:-1 gene:TGGT1_266750:EPR57119	putative transporter/permease protein	113.33	9.58	2
TGGT1_210750	TGGT1:KE387292:73305:75884:1 gene:TGGT1_210750:EPR58297	Ferredoxin-fold anticodon binding domain-containing protein	113.29	1.51	1
TGGT1_225710	TGGT1:KE387278:2001126:2003802:-1 gene:TGGT1_225710:EPR62206	putative mitochondrial inner membrane translocase subunit TIM17	111.72	11.79	2
TGGT1_313380	TGGT1:KE387280:865821:867552:-1 gene:TGGT1_313380:EPR60942	hypothetical protein	110.94	4.01	1
TGGT1_214940	TGGT1:KE387284:1834264:1836449:1 gene:TGGT1_214940:EPR60220	MIC2-associated protein M2AP	110.93	6.67	2
TGGT1_264600	TGGT1:KE387301:294126:295265:1 gene:TGGT1_264600:EPR57020	hypothetical protein	109.89	18.43	3
TGGT1_315110	TGGT1:KE387290:279713:281923:-1 gene:TGGT1_315110:EPR58885	prefoldin, alpha subunit protein	109.6	7.3	1
TGGT1_295430	TGGT1:KE387294:104004:105125:-1 gene:TGGT1_295430:EPR57777	hypothetical protein	109.55	1.88	1
TGGT1_243910	TGGT1:KE387281:732336:733460:-1 gene:TGGT1_243910:EPR56661	Cof family hydrolase subfamily protein	109.53	13.64	4
TGGT1_227870	TGGT1:KE387278:649482:650964:-1 gene:TGGT1_227870:EPR62373	Tim10/DDP family zinc finger superfamily protein	108.98	34.95	3
TGGT1_321590	TGGT1:KE387293:1792167:1794108:1 gene:TGGT1_321590:EPR57815	hypothetical protein	108.03	12.18	3
TGGT1_257730	TGGT1:KE387277:810217:817148:-1 gene:TGGT1_257730:EPR63038	putative methionine aminopeptidase, type i	106.6	4.34	2
TGGT1_246580	TGGT1:KE387276:2519604:2523299:1 gene:TGGT1_246580:EPR63599	hypothetical protein	104.65	16.97	5
TGGT1_218520	TGGT1:KE387276:1120640:1121689:-1 gene:TGGT1_218520:EPR63801	microneme protein MIC6	103.99	3.72	1
TGGT1_202390	TGGT1:KE387279:1206263:1208896:1 gene:TGGT1_202390:EPR61583	S15 sporozoite-expressed protein	103.84	5.79	3
TGGT1_292080	TGGT1:KE387285:2275603:2287122:1 gene:TGGT1_292080:EPR59695	leucyl-tRNA synthetase	102.81	1.9	2
TGGT1_293770	TGGT1:KE387294:1313353:1318663:-1 gene:TGGT1_293770:EPR57608	chitinase-like protein CLP1	101.52	2.52	2
TGGT1_263700	TGGT1:KE387277:4323835:4325562:-1 gene:TGGT1_263700:EPR62519	ribosomal protein RPS14	101	15.38	1
TGGT1_251540	TGGT1:KE387276:5131833:5133406:1 gene:TGGT1_251540:EPR63320	dense granule protein GRA9	99.93	6.92	2
TGGT1_211030	TGGT1:KE387292:208205:210672:1 gene:TGGT1_211030:EPR58321	hypothetical protein	99.7	12.04	2
TGGT1_258870B	TGGT1:KE387277:1576969:1580730:1 gene:TGGT1_258870B:EPR62879	hypothetical protein	97.97	11.65	3
TGGT1_237880	TGGT1:KE387298:445124:445618:-1 gene:TGGT1_237880:EPR57170	hypothetical protein	97.3	14.63	2
TGGT1_288710	TGGT1:KE387285:438682:444269:-1 gene:TGGT1_288710:EPR59914	hypothetical protein	96.86	3.78	2
TGGT1_216450	TGGT1:KE387290:1929069:1931723:1 gene:TGGT1_216450:EPR58694	peptidase, T1 family protein	96.33	16.92	4
TGGT1_286650	TGGT1:KE387286:1236696:1237253:-1 gene:TGGT1_286650:EPR59462	hypothetical protein	96.03	22.16	4
TGGT1_215290	TGGT1:KE387284:2109951:2114949:1 gene:TGGT1_215290:EPR60035	saccharopine dehydrogenase domain-containing protein	94.99	2.5	1
TGGT1_200310	TGGT1:KE387274:129109:131160:1 gene:TGGT1_200310:EPR64997	hypothetical protein	94.71	15.38	1
TGGT1_315230	TGGT1:KE387290:394133:396019:1 gene:TGGT1_315230:EPR58898	hypothetical protein	94.05	7.32	2
TGGT1_299810	TGGT1:KE387302:18674:30960:1 gene:TGGT1_299810:EPR56977	cysteine-tRNA synthetase (CysRS)	93.69	2.45	2
TGGT1_209950	TGGT1:KE387293:1627610:1631326:-1 gene:TGGT1_209950:EPR57845	putative thioredoxin	93.68	12.26	3
TGGT1_216210	TGGT1:KE387290:2110215:2134128:1 gene:TGGT1_216210:EPR58648	hypothetical protein	93.44	0.47	1
TGGT1_231160	TGGT1:KE387274:5672558:5674118:-1 gene:TGGT1_231160:EPR64088	hypothetical protein	93.05	10.67	1
TGGT1_218410	TGGT1:KE387276:1173369:1174917:1 gene:TGGT1_218410:EPR63809	ribosomal protein RPP0	92.68	8.28	2
TGGT1_232250	TGGT1:KE387274:4970087:4976190:1 gene:TGGT1_232250:EPR64252	catalase	92.44	5.18	2
TGGT1_231815	TGGT1:KE387274:5376104:5392985:-1 gene:TGGT1_231815:EPR64298	hypothetical protein	92.44	0.88	2
TGGT1_216530	TGGT1:KE387290:1883027:1885761:-1 gene:TGGT1_216530:EPR58687	ribosome recycling factor protein	91.77	3.89	1
TGGT1_216660	TGGT1:KE387290:1768868:1770253:1 gene:TGGT1_216660:EPR58675	hypothetical protein	91.51	10.41	4
TGGT1_253650	TGGT1:KE387289:452703:456421:-1 gene:TGGT1_253650:EPR59002	DnaJ C terminal region domain-containing protein	89.55	4.49	3
TGGT1_246178	TGGT1:KE387276:2372548:2374393:-1 gene:TGGT1_246178:EPR63576	hypothetical protein	88.95	7.11	2
TGGT1_411060	TGGT1:KE387370:1963:2376:-1 gene:TGGT1_411060:EPR56842	hypothetical protein	88.39	13.87	1
TGGT1_232030	TGGT1:KE387274:5173915:5177096:-1 gene:TGGT1_232030:EPR64273	hypothetical protein	88.34	6.73	1
TGGT1_260500	TGGT1:KE387277:2495029:2497856:-1 gene:TGGT1_260500:EPR62813	putative COPI associated protein	87.79	11.85	3
TGGT1_248320	TGGT1:KE387276:3465602:3466678:-1 gene:TGGT1_248320:EPR63508	carrier superfamily protein	87.48	6.15	2
TGGT1_229500	TGGT1:KE387274:6638967:6640360:-1 gene:TGGT1_229500:EPR64214	hypothetical protein	87.32	4.38	1
TGGT1_288685	TGGT1:KE387285:414101:418367:1 gene:TGGT1_288685:EPR59912	Fe-S protein assembly co-chaperone HscB protein	87.04	5.58	2
TGGT1_246450	TGGT1:KE387276:2435633:2440194:-1 gene:TGGT1_246450:EPR63584	hypothetical protein	86.45	10.76	2
TGGT1_277080	TGGT1:KE387276:6410330:6412304:-1 gene:TGGT1_277080:EPR63104	microneme protein MIC5	85.61	7.73	2
TGGT1_273120	TGGT1:KE387274:3299072:3300196:1 gene:TGGT1_273120:EPR64507	SAG-related sequence SRS30C	85.15	2.67	1
TGGT1_304500	TGGT1:KE387279:4057813:4059794:-1 gene:TGGT1_304500:EPR61385	hypothetical protein	84.78	13.36	3
TGGT1_256760	TGGT1:KE387277:195917:199460:1 gene:TGGT1_256760:EPR63048	pyruvate kinase PyK1	84.37	16.01	5
TGGT1_211090	TGGT1:KE387292:228154:233358:1 gene:TGGT1_211090:EPR58327	aminotransferase, class V superfamily protein	83.43	6.49	4
TGGT1_225550	TGGT1:KE387278:2056239:2059967:1 gene:TGGT1_225550:EPR62136	phosphatidylserine decarboxylase	82.35	6.79	2
TGGT1_312630	TGGT1:KE387280:1338374:1355759:1 gene:TGGT1_312630:EPR61009	putative anonymous antigen-1	81.52	2.08	3
TGGT1_316280	TGGT1:KE387290:1017334:1019285:-1 gene:TGGT1_316280:EPR58840	transporter, major facilitator family protein	80.49	2.07	1
TGGT1_236510	TGGT1:KE387284:618969:625315:-1 gene:TGGT1_236510:EPR60262	hypothetical protein	79.85	2.46	2
TGGT1_236070	TGGT1:KE387284:486597:491887:-1 gene:TGGT1_236070:EPR60313	pyrroline-5-carboxylate reductase	79.65	12.46	4
TGGT1_309210	TGGT1:KE387280:3637302:3640180:1 gene:TGGT1_309210:EPR60799	putative peroxiredoxin 6	79.59	10.45	2
TGGT1_266800	TGGT1:KE387299:178999:183465:-1 gene:TGGT1_266800:EPR57123	putative integral membrane protein	78.75	5.63	1
TGGT1_297960B	TGGT1:KE387291:2164201:2170147:-1 gene:TGGT1_297960B:EPR58356	rhoptry neck protein RON6	78.74	5.99	2
TGGT1_216180	TGGT1:KE387290:2150092:2150535:-1 gene:TGGT1_216180:EPR58651	hypothetical protein	78.43	14.29	2
TGGT1_287210	TGGT1:KE387286:1017937:1020788:-1 gene:TGGT1_287210:EPR59489	putative proteasome subunit alpha2	77.52	13.98	2
TGGT1_320140	TGGT1:KE387292:1699760:1701254:1 gene:TGGT1_320140:EPR58114	putative ubiquinol-cytochrome c reductase hinge protein	77.12	14.61	1
TGGT1_288320	TGGT1:KE387285:184123:184836:-1 gene:TGGT1_288320:EPR59878	adenylate kinase	76.95	9.7	1
TGGT1_243490	TGGT1:KE387283:30672:39285:-1 gene:TGGT1_243490:EPR56544	putative BCS1 family isoform 9	76.55	2.25	1
TGGT1_309810	TGGT1:KE387280:3369759:3370586:1 gene:TGGT1_309810:EPR60831	ribosomal protein RPP2	76.22	23.01	1
TGGT1_218270	TGGT1:KE387276:1276963:1278054:-1 gene:TGGT1_218270:EPR63821	hypothetical protein	74.41	6.61	2
TGGT1_225800	TGGT1:KE387278:1921579:1924542:-1 gene:TGGT1_225800:EPR62199	iron-sulfur assembly ATPase	73.6	3.47	2
TGGT1_226810	TGGT1:KE387278:1209909:1238871:1 gene:TGGT1_226810:EPR62220	histone lysine methyltransferase SET1	72.34	0.32	1
TGGT1_247440	TGGT1:KE387276:2995895:2997031:-1 gene:TGGT1_247440:EPR63665	hypothetical protein	72.12	6.08	2
TGGT1_243580	TGGT1:KE387282:17295:19051:1 gene:TGGT1_243580:EPR56576	putative Hit family protein involved in cell-cycle regulation	72.09	9.06	1
TGGT1_226860	TGGT1:KE387278:1173024:1173656:-1 gene:TGGT1_226860:EPR62214	SAG-related sequence SRS67	71.56	7.62	1
TGGT1_289650	TGGT1:KE387285:1101760:1104955:1 gene:TGGT1_289650:EPR59728	PEP-carboxykinase I	71.4	5.91	3
TGGT1_272290	TGGT1:KE387274:2857512:2861333:-1 gene:TGGT1_272290:EPR64445	pyruvate dehydrogenase complex subunit PD-HE1Beta	71.04	5.53	2
TGGT1_246920	TGGT1:KE387276:2673634:2680163:1 gene:TGGT1_246920:EPR63623	glutathione reductase	70.67	4.72	2
TGGT1_226020	TGGT1:KE387278:1752597:1756177:-1 gene:TGGT1_226020:EPR62175	transporter, major facilitator family protein	70.59	3.4	1
TGGT1_263290	TGGT1:KE387277:4055126:4059818:1 gene:TGGT1_263290:EPR62475	rhomboid protease ROM2	70.08	3.89	1
TGGT1_226400	TGGT1:KE387278:1548209:1551583:-1 gene:TGGT1_226400:EPR62261	lipoic acid synthase LIPA	69.51	11.79	4
TGGT1_218590	TGGT1:KE387276:1034500:1040283:-1 gene:TGGT1_218590:EPR63794	protein phosphatase 2C domain-containing protein	68.72	1.44	1
TGGT1_295350	TGGT1:KE387294:47772:49164:1 gene:TGGT1_295350:EPR57769	putative nucleoside diphosphate kinase	68.33	23.23	3
TGGT1_219800	TGGT1:KE387276:274405:277139:1 gene:TGGT1_219800:EPR63968	putative vacuolar ATP synthase subunit b	67.57	4.75	1
TGGT1_238100	TGGT1:KE387283:2663156:2665659:1 gene:TGGT1_238100:EPR60385	transmembrane protein	67.56	17.08	3
TGGT1_226420	TGGT1:KE387278:1536184:1543220:1 gene:TGGT1_226420:EPR62259	peptidase family M3 protein	66.39	3.6	2
TGGT1_278830	TGGT1:KE387276:5516083:5529251:1 gene:TGGT1_278830:EPR63155	glucose-6-phosphate 1-dehydrogenase	65.99	2.96	1
TGGT1_260630	TGGT1:KE387277:2584906:2591469:1 gene:TGGT1_260630:EPR62824	DnaJ family Sec63 protein	65.72	1.63	1
TGGT1_269885B	TGGT1:KE387274:1359044:1361224:-1 gene:TGGT1_269885B:EPR64835	rhoptry metalloprotease toxolysin TLN1	65.43	3.76	2
TGGT1_257040	TGGT1:KE387277:410303:412248:-1 gene:TGGT1_257040:EPR62986	TB2/DP1, HVA22 family protein	65.25	5.99	1
TGGT1_247590	TGGT1:KE387276:3085085:3089843:1 gene:TGGT1_247590:EPR63679	methyltransferase domain-containing protein	64.55	3.96	3
TGGT1_269000	TGGT1:KE387274:773797:782396:-1 gene:TGGT1_269000:EPR64883	ABC transporter family protein	64.32	4.59	3
TGGT1_240280	TGGT1:KE387283:1574417:1581844:1 gene:TGGT1_240280:EPR60500	S1/P1nuclease	64.06	3.64	1
TGGT1_302050	TGGT1:scaffold02304:896:1008:-1 gene:TGGT1_302050:EPR56694	putative elongation factor tu, apicoplast	63.93	33.33	1
TGGT1_248460	TGGT1:KE387276:3529400:3531504:1 gene:TGGT1_248460:EPR63523	putative ubiquitin	62.71	17.59	3
TGGT1_297060	TGGT1:KE387291:1542585:1546464:-1 gene:TGGT1_297060:EPR58412	phosphoglycerate mutase PGMII	62.53	8.55	2
TGGT1_305290	TGGT1:KE387295:1001066:1004193:1 gene:TGGT1_305290:EPR57432	putative vacuolar atp synthase subunit e	61.1	3.48	1
TGGT1_213069	TGGT1:KE387286:342641:342973:-1 gene:TGGT1_213069:EPR59513	hypothetical protein	60.94	10	1
TGGT1_313700	TGGT1:KE387280:566961:570846:-1 gene:TGGT1_313700:EPR61256	hypothetical protein	60.76	8.55	4
TGGT1_203620	TGGT1:KE387279:2170680:2175222:-1 gene:TGGT1_203620:EPR61704	hypothetical protein (TgmS35)	60.31	3.77	2
TGGT1_205240	TGGT1:KE387279:3058643:3067816:1 gene:TGGT1_205240:EPR61418	cleft lip and palate transmembrane protein 1 (clptm1) protein	60.2	3.53	2
TGGT1_270910	TGGT1:KE387274:2045614:2050022:-1 gene:TGGT1_270910:EPR64798	acyltransferase domain-containing protein	60.19	4.96	3
TGGT1_229990	TGGT1:KE387274:6445780:6452499:1 gene:TGGT1_229990:EPR64187	putative T-complex protein 1 subunit alpha	59.94	3.65	2
TGGT1_306930	TGGT1:KE387280:4029070:4032321:1 gene:TGGT1_306930:EPR60729	putative proteasome subunit beta type 7 precursor	59.63	6.52	2
TGGT1_272670	TGGT1:KE387274:3137773:3148605:1 gene:TGGT1_272670:EPR64483	peptidase family M3 protein	59.62	1.65	1
TGGT1_295620	TGGT1:KE387294:183279:187543:-1 gene:TGGT1_295620:EPR57786	hypothetical protein	59.1	0.81	1
TGGT1_297470	TGGT1:KE387291:1837158:1842970:1 gene:TGGT1_297470:EPR58401	putative myosin light chain 2	58.76	17.44	4
TGGT1_213752	TGGT1:KE387286:787220:792508:-1 gene:TGGT1_213752:EPR59564	herpesviridae ul52/ul70 dna primase	58.22	0.55	1
TGGT1_256970	TGGT1:KE387277:355668:365182:1 gene:TGGT1_256970:EPR62978	putative vacuolar ATP synthase subunit A	57.51	5.84	1
TGGT1_268730	TGGT1:KE387274:589895:591416:-1 gene:TGGT1_268730:EPR64854	glutaredoxin-related protein	57.5	6.23	2
TGGT1_289070	TGGT1:KE387285:695100:708251:1 gene:TGGT1_289070:EPR59948	E1-E2 ATPase subfamily protein	57.46	2.18	4
TGGT1_242625	TGGT1:KE387283:579409:613971:-1 gene:TGGT1_242625:EPR60638	ATPase family associated with various cellular activities (AAA) subfamily protein	57.39	0.87	2
TGGT1_268950	TGGT1:KE387274:740397:745189:1 gene:TGGT1_268950:EPR64877	hypothetical protein	57.16	2.58	1
TGGT1_226380	TGGT1:KE387278:1563555:1564691:1 gene:TGGT1_226380:EPR62264	hypothetical protein	56.51	2.91	1
TGGT1_300140	TGGT1:KE387302:179614:182214:-1 gene:TGGT1_300140:EPR56949	putative elongation factor 1-gamma	56.45	4.57	2
TGGT1_204530	TGGT1:KE387279:2842081:2843029:1 gene:TGGT1_204530:EPR61504	microneme protein MIC11	56.37	10.29	2
TGGT1_207760	TGGT1:KE387293:320947:330112:1 gene:TGGT1_207760:EPR57993	DnaJ C terminal region domain-containing protein	56.29	0.53	1
TGGT1_289800	TGGT1:KE387285:1197860:1198564:1 gene:TGGT1_289800:EPR59744	hypothetical protein	55.78	5.56	1
TGGT1_315220	TGGT1:KE387290:383703:391733:1 gene:TGGT1_315220:EPR58897	rhoptry protein ROP14	55.45	6.41	4
TGGT1_267560	TGGT1:KE387297:125874:131820:-1 gene:TGGT1_267560:EPR57279	folate-binding protein YgfZ protein	55.25	4.4	4
TGGT1_243930	TGGT1:KE387281:712989:717991:1 gene:TGGT1_243930:EPR56659	hypothetical protein	55.1	2.44	2
TGGT1_254030	TGGT1:KE387289:789821:791074:1 gene:TGGT1_254030:EPR59038	zinc finger CDGSH-type domain-containing protein (Tg ApiCox13)	54.47	13.56	1
TGGT1_232080	TGGT1:KE387274:5106326:5140990:1 gene:TGGT1_232080:EPR64268	hypothetical protein	54.05	0.46	2
TGGT1_217890	TGGT1:KE387276:1845190:1845780:-1 gene:TGGT1_217890:EPR63775	putative alkyl hydroperoxide reductase/ Thiol specific antioxidant/ Mal allergen	53.87	3.57	1
TGGT1_232600	TGGT1:KE387274:4760096:4762754:-1 gene:TGGT1_232600:EPR64346	phospholipase, patatin family protein	53.05	1.8	1
TGGT1_205440	TGGT1:KE387279:3181531:3187363:-1 gene:TGGT1_205440:EPR61438	CCT chaperonin gamma subunit	52.98	3.42	1
TGGT1_312220	TGGT1:KE387280:1689634:1691251:-1 gene:TGGT1_312220:EPR61050	putative mitochondrial inner membrane translocase subunit TIM17	52.16	10.8	2
TGGT1_215560	TGGT1:KE387284:2249041:2251980:1 gene:TGGT1_215560:EPR60065	histone arginine methyltransferase PRMT5	51.81	0.72	1
TGGT1_258150	TGGT1:KE387277:1140038:1143997:1 gene:TGGT1_258150:EPR62900	putative proteasome subunit alpha type 7	51.27	12.65	3
TGGT1_249990	TGGT1:KE387276:4639147:4643965:-1 gene:TGGT1_249990:EPR63407	hypothetical protein	51.09	5.73	3
TGGT1_359770	TGGT1:KE387283:2483469:2484017:1 gene:TGGT1_359770:EPR60395	SAG-related sequence protein SRS22E	50.6	6.59	1
TGGT1_239320	TGGT1:KE387283:2165106:2167370:1 gene:TGGT1_239320:EPR60486	BolA family protein	49.54	15.73	3
TGGT1_304955	TGGT1:KE387295:1217491:1232755:1 gene:TGGT1_304955:EPR57463	serine/threonine specific protein phosphatase	49.36	2.19	3
TGGT1_240430	TGGT1:KE387283:1433597:1439711:1 gene:TGGT1_240430:EPR60552	glyoxalase family protein	49.23	2.33	3
TGGT1_241000	TGGT1:KE387283:1091913:1092614:1 gene:TGGT1_241000:EPR60574	hypothetical protein	48.88	15.02	2
TGGT1_215680	TGGT1:KE387284:2316102:2317790:-1 gene:TGGT1_215680:EPR60076	SAG-related sequence SRS18	48.86	3.26	1
TGGT1_273860	TGGT1:KE387274:3727157:3728188:-1 gene:TGGT1_273860:EPR64566	hypothetical protein	48.7	7.87	2
TGGT1_278510	TGGT1:KE387276:5732264:5736574:1 gene:TGGT1_278510:EPR63184	protein phosphatase 2C domain-containing protein	48.6	3.5	1
TGGT1_216820	TGGT1:KE387290:1653594:1658683:-1 gene:TGGT1_216820:EPR58739	transporter, major facilitator family protein	48.59	2.14	1
TGGT1_285180	TGGT1:KE387286:2049441:2055118:1 gene:TGGT1_285180:EPR59367	hypothetical protein	48.53	6.01	2
TGGT1_269460	TGGT1:KE387274:1141092:1152876:-1 gene:TGGT1_269460:EPR64933	Ser/Thr phosphatase family protein	48.49	1.06	1
TGGT1_275490	TGGT1:KE387284:2542734:2554435:-1 gene:TGGT1_275490:EPR60015	hypothetical protein	48.17	1.15	1
TGGT1_253290	TGGT1:KE387289:196673:209066:1 gene:TGGT1_253290:EPR58968	valyl-tRNA synthetase	48.06	1.9	1
TGGT1_206510	TGGT1:KE387279:3669816:3683604:-1 gene:TGGT1_206510:EPR61347	toxolysin TLN4	47.92	1.03	2
TGGT1_212270	TGGT1:KE387278:3856352:3858291:1 gene:TGGT1_212270:EPR61913	hypothetical protein	47.57	6.76	2
TGGT1_200290	TGGT1:KE387274:147034:149942:-1 gene:TGGT1_200290:EPR64979	rhomboid protease ROM1	47.33	6.48	1
TGGT1_206650	TGGT1:KE387279:3835245:3839912:1 gene:TGGT1_206650:EPR61360	zinc finger, c2h2 type domain-containing protein	47.01	1.29	1
TGGT1_305590	TGGT1:KE387295:846184:856729:-1 gene:TGGT1_305590:EPR57412	ABC transporter transmembrane region domain-containing protein	46.47	2.18	3
TGGT1_222210	TGGT1:KE387291:980305:985135:-1 gene:TGGT1_222210:EPR58494	SPFH domain / Band 7 family protein	45.78	2.27	1
TGGT1_258640	TGGT1:KE387277:1400884:1403424:-1 gene:TGGT1_258640:EPR62941	adenylate kinase superfamily protein	45.28	1.93	1
TGGT1_273930	TGGT1:KE387274:3778209:3780601:-1 gene:TGGT1_273930:EPR64572	DNA topoisomerase domain-containing protein	44.96	3.94	1
TGGT1_254690	TGGT1:KE387289:1253562:1256301:1 gene:TGGT1_254690:EPR59110	phospholipase/carboxylesterase	44.48	2.21	1
TGGT1_253430	TGGT1:KE387289:313733:319960:1 gene:TGGT1_253430:EPR58982	putative asparagine synthetase	44.43	1.87	1
TGGT1_258100	TGGT1:KE387277:1115776:1118084:1 gene:TGGT1_258100:EPR62894	TPR repeat region protein	44.28	6.51	1
TGGT1_286580	TGGT1:KE387286:1272646:1275513:-1 gene:TGGT1_286580:EPR59470	hypothetical protein	43.78	2.2	2
TGGT1_258380	TGGT1:KE387277:1245392:1247778:-1 gene:TGGT1_258380:EPR62913	elongation factor p (ef-p) kow family domain-containing protein	43.29	2.14	1
TGGT1_230380	TGGT1:KE387274:6209884:6211048:1 gene:TGGT1_230380:EPR64159	protein translocation complex, SEC61 gamma subunit	42.69	5.37	1
TGGT1_213940	TGGT1:KE387286:951857:954330:-1 gene:TGGT1_213940:EPR59585	CHCH domain-containing protein	42.38	18.79	1
TGGT1_321340	TGGT1:KE387293:1941040:1956402:1 gene:TGGT1_321340:EPR57798	putative membrane protein	42.34	1.02	1
TGGT1_290005	TGGT1:KE387285:1315824:1320680:-1 gene:TGGT1_290005:EPR59764	putative proteasome subunit beta type 1	42.13	6.69	1
TGGT1_247580	TGGT1:KE387276:3081630:3082937:-1 gene:TGGT1_247580:EPR63678	glutaredoxin domain-containing protein	42.11	3.53	1
TGGT1_254900	TGGT1:KE387289:1386888:1387807:1 gene:TGGT1_254900:EPR59133	putative proteasome subunit beta type 2	42.08	18.85	3
TGGT1_310030	TGGT1:KE387280:3183576:3184521:1 gene:TGGT1_310030:EPR60878	putative cyclase-associated protein	41.73	4.93	1
TGGT1_290890	TGGT1:KE387285:1655714:1659573:1 gene:TGGT1_290890:EPR59813	putative carbonyl reductase 1	41.56	5.11	1
TGGT1_244570	TGGT1:KE387281:241053:247743:1 gene:TGGT1_244570:EPR56592	hypothetical protein	41.34	1.17	1
TGGT1_231930	TGGT1:KE387274:5292128:5298016:1 gene:TGGT1_231930:EPR64287	hypothetical protein	41.33	3.11	2
TGGT1_280710	TGGT1:KE387279:4438984:4443330:1 gene:TGGT1_280710:EPR61312	putative 20S proteasome subunit beta 7	41.29	9.4	2
TGGT1_310420	TGGT1:KE387280:2866284:2868127:1 gene:TGGT1_310420:EPR60887	hypothetical protein	41.11	11.9	1
TGGT1_320015	TGGT1:KE387292:1593315:1595468:-1 gene:TGGT1_320015:EPR58175	hypothetical protein	41.08	3.08	1
TGGT1_254080	TGGT1:KE387289:809041:810513:1 gene:TGGT1_254080:EPR59043	metal cation transporter, ZIP family protein	40.21	2.24	1
TGGT1_231610	TGGT1:KE387274:5448130:5451107:-1 gene:TGGT1_231610:EPR64308	ATP:guanido phosphotransferase, C-terminal catalytic domain-containing protein	40.21	2.93	1
TGGT1_299780	TGGT1:KE387302:8585:11533:1 gene:TGGT1_299780:EPR56974	hypothetical protein	40.08	4.77	2
TGGT1_307570	TGGT1:KE387304:42:4675:-1 gene:TGGT1_307570:EPR56915	putative glycerol-3-phosphate dehydrogenase (gpdh)	40.07	0.95	1
TGGT1_228070	TGGT1:KE387278:495468:525965:1 gene:TGGT1_228070:EPR62350	hypothetical protein	39.76	0.37	1
TGGT1_266010	TGGT1:KE387296:503109:540039:-1 gene:TGGT1_266010:EPR57295	phosphatidylinositol 3-and 4-kinase	39.44	0.47	2
TGGT1_293340	TGGT1:KE387294:1597539:1600373:1 gene:TGGT1_293340:EPR57648	putative ran binding family protein 1	38.93	15.57	3
TGGT1_235150	TGGT1:KE387278:4546511:4548202:1 gene:TGGT1_235150:EPR61847	transporter, major facilitator family protein	38.45	4.26	2
TGGT1_278050	TGGT1:KE387276:6011729:6016841:-1 gene:TGGT1_278050:EPR63227	putative proteasome subunit alpha type 1	38.26	9.31	2
TGGT1_278720	TGGT1:KE387276:5603200:5605167:-1 gene:TGGT1_278720:EPR63166	hypothetical protein	38.17	1.68	1
TGGT1_252500	TGGT1:KE387287:594365:596458:-1 gene:TGGT1_252500:EPR59214	polo kinase	38.11	4.73	2
TGGT1_285780	TGGT1:KE387286:1731573:1742714:-1 gene:TGGT1_285780:EPR59391	hypothetical protein	37.93	0.52	1
TGGT1_293350	TGGT1:KE387294:1592908:1595809:-1 gene:TGGT1_293350:EPR57647	mitochondrial carrier superfamily protein	37.9	3.76	1
TGGT1_223970	TGGT1:KE387278:3312261:3315296:1 gene:TGGT1_223970:EPR61992	putative translation elongation and release factors (gtpases)	37.75	1.09	1
TGGT1_254410	TGGT1:KE387289:1084911:1090965:-1 gene:TGGT1_254410:EPR59078	putative protein phosphatase 2C	37.67	5.11	3
TGGT1_210700	TGGT1:KE387292:15893:48754:-1 gene:TGGT1_210700:EPR58293	hypothetical protein	37.23	0.21	1
TGGT1_251885	TGGT1:KE387276:5322374:5324101:1 gene:TGGT1_251885:EPR63303	hypothetical protein	37.17	10.7	2
TGGT1_246960	TGGT1:KE387276:2694109:2698082:1 gene:TGGT1_246960:EPR63627	hypothetical protein	37.16	1.29	1
TGGT1_211710	TGGT1:KE387292:587098:587604:-1 gene:TGGT1_211710:EPR58288	TB2/DP1, HVA22 family protein	36.95	11.31	1
TGGT1_244440	TGGT1:KE387281:349484:351185:1 gene:TGGT1_244440:EPR56606	nucleoside transporter protein	36.73	4.33	2
TGGT1_229680	TGGT1:KE387274:6571974:6572456:1 gene:TGGT1_229680:EPR64207	hypothetical protein	36.68	5	1
TOXGG_COXI	TOXGG_COXI	CoxI	36.61	5.3	2
TGGT1_201630B	TGGT1:KE387279:678159:679882:-1 gene:TGGT1_201630B:EPR61758	protein phosphatase 2C domain-containing protein	36.44	9.38	1
TGGT1_289210	TGGT1:KE387285:818918:820596:-1 gene:TGGT1_289210:EPR59962	prefoldin subunit protein	36.28	4.85	1
TGGT1_305250	TGGT1:KE387295:1021621:1024295:-1 gene:TGGT1_305250:EPR57436	hypothetical protein	36.26	8.08	2
TGGT1_267700	TGGT1:KE387297:256131:256916:1 gene:TGGT1_267700:EPR57221	hypothetical protein	36.1	8.43	2
TGGT1_314042	TGGT1:KE387280:296588:298213:-1 gene:TGGT1_314042:EPR61224	putative cytochrome c1 heme lyase	35.92	4.19	1
TGGT1_254880	TGGT1:KE387289:1372595:1380313:1 gene:TGGT1_254880:EPR59131	Alpha-galactosidase	35.2	1.61	1
TGGT1_232440	TGGT1:KE387274:4848925:4853545:-1 gene:TGGT1_232440:EPR64358	Brf1p family coiled coil protein	34.72	1.92	1
TGGT1_261440	TGGT1:KE387277:2946221:2951643:-1 gene:TGGT1_261440:EPR62666	ARM repeats containing protein	34.31	12.04	2
TGGT1_233930	TGGT1:KE387274:4036370:4045527:-1 gene:TGGT1_233930:EPR64604	CAF1 family ribonuclease	34.21	2.42	2
TGGT1_314090	TGGT1:KE387280:278395:282926:1 gene:TGGT1_314090:EPR61220	proteasome beta subunit	34.11	10.24	1
TGGT1_292280	TGGT1:KE387428:1288:2391:-1 gene:TGGT1_292280:EPR56811	SAG-related sequence SRS36D	34	2.45	1
TGGT1_233130	TGGT1:KE387274:4502490:4504504:-1 gene:TGGT1_233130:EPR64404	nucleoside transporter protein	33.86	2.26	1
TGGT1_211600	TGGT1:KE387292:492965:500587:-1 gene:TGGT1_211600:EPR58276	hypothetical protein	33.6	2.1	1
TGGT1_318560	TGGT1:KE387292:936478:942875:1 gene:TGGT1_318560:EPR58187	ATPase/histidine kinase/DNA gyrase B/HSP90 domain-containing protein	33.52	2.99	1
TGGT1_305780	TGGT1:KE387295:757787:767184:-1 gene:TGGT1_305780:EPR57401	putative 5'-3' exoribonuclease	33.38	1.29	1
TGGT1_255180	TGGT1:KE387275:20325:39691:1 gene:TGGT1_255180:EPR64012	ubiquitin carboxyl-terminal hydrolase	33.12	0.59	1
TGGT1_246750	TGGT1:KE387276:2618841:2622538:-1 gene:TGGT1_246750:EPR63616	hypothetical protein	33.03	1.74	1
TGGT1_225860	TGGT1:KE387278:1878143:1883103:-1 gene:TGGT1_225860:EPR62193	hypothetical protein	32.44	1.99	1
TGGT1_208450	TGGT1:KE387293:767113:770084:-1 gene:TGGT1_208450:EPR57961	protease inhibitor PI2	32.41	5.35	2
TGGT1_318410	TGGT1:KE387292:808902:814019:-1 gene:TGGT1_318410:EPR58218	putative TCP-1 chaperonin	32.07	2.05	1
TGGT1_234410	TGGT1:KE387278:4247203:4268290:1 gene:TGGT1_234410:EPR61873	transporter, small conductance mechanosensitive ion channel (MscS) family protein	31.9	0.59	1
TGGT1_202950	TGGT1:KE387279:1636425:1648589:-1 gene:TGGT1_202950:EPR61637	hypothetical protein	31.53	0.99	1
TGGT1_232815	TGGT1:KE387274:4672060:4673788:1 gene:TGGT1_232815:EPR64325	Erv1 / Alr family protein	31.35	4.71	1
TGGT1_306660	TGGT1:KE387295:70394:90001:1 gene:TGGT1_306660:EPR57525	RNA pseudouridine synthase superfamily protein	30.85	0.15	1
TGGT1_224570	TGGT1:KE387278:2860624:2863754:1 gene:TGGT1_224570:EPR62118	hypothetical protein	30.77	1.83	1
TGGT1_279390	TGGT1:KE387297:486690:491306:1 gene:TGGT1_279390:EPR57248	putative proliferation-associated protein 2G4	30.7	2.16	1
TGGT1_222250	TGGT1:KE387291:1017178:1022616:-1 gene:TGGT1_222250:EPR58499	hypothetical protein	30.7	0.71	1
TGGT1_218920	TGGT1:KE387276:852333:857076:1 gene:TGGT1_218920:EPR63913	putative proteasome subunit beta type	30.58	4.53	1
TGGT1_262660	TGGT1:KE387277:3601610:3606329:1 gene:TGGT1_262660:EPR62619	hypothetical protein	30.46	1.89	1
TGGT1_243655	TGGT1:KE387281:830939:834903:-1 gene:TGGT1_243655:EPR56677	GMC oxidoreductase	30.13	0.79	1
TGGT1_247510	TGGT1:KE387276:3042883:3046768:1 gene:TGGT1_247510:EPR63671	fructose-bisphospatase II	30.06	2.62	1
TGGT1_211300	TGGT1:KE387292:321581:323175:-1 gene:TGGT1_211300:EPR58256	putative DUF74 family protein	29.56	4.56	1
TGGT1_233735	TGGT1:KE387274:4180743:4193550:-1 gene:TGGT1_233735:EPR64425	hypothetical protein	29.52	0.8	1
TGGT1_312470	TGGT1:KE387280:1480562:1483498:-1 gene:TGGT1_312470:EPR61024	hypothetical protein	29.27	13.25	1
TGGT1_226430	TGGT1:KE387278:1532817:1533407:-1 gene:TGGT1_226430:EPR62258	reticulon protein	28.8	9.18	1
TGGT1_209600	TGGT1:KE387293:1411517:1413341:-1 gene:TGGT1_209600:EPR57916	hypothetical protein	28.63	5.1	1
TGGT1_315740	TGGT1:KE387290:739847:741016:1 gene:TGGT1_315740:EPR58797	SAG-related sequence SRS54	28.57	7.97	2
TGGT1_227930	TGGT1:KE387278:614878:620801:-1 gene:TGGT1_227930:EPR62366	hypothetical protein	28.4	1.48	1
TGGT1_216880	TGGT1:KE387290:1606333:1609925:-1 gene:TGGT1_216880:EPR58732	guanine nucleotide-binding protein	28.32	3.12	1
TGGT1_304720	TGGT1:KE387279:3917020:3937730:-1 gene:TGGT1_304720:EPR61374	hypothetical protein	28.22	0.18	1
TGGT1_259240	TGGT1:KE387277:1850149:1851343:1 gene:TGGT1_259240:EPR62838	ribosomal protein RPS21	28.08	18.29	1
TGGT1_305000	TGGT1:KE387295:1180422:1181524:1 gene:TGGT1_305000:EPR57459	hypothetical protein	27.95	3.15	1
TGGT1_213050	TGGT1:KE387286:319308:319886:1 gene:TGGT1_213050:EPR59509	hypothetical protein	27.93	13.02	2
TGGT1_314970	TGGT1:KE387290:239900:253538:-1 gene:TGGT1_314970:EPR58881	root hair defective 3 gtp-binding protein (rhd3) protein	27.88	1.34	1
TGGT1_313630	TGGT1:KE387280:621326:667403:1 gene:TGGT1_313630:EPR61266	hypothetical protein	27.79	0.32	1
TGGT1_291940	TGGT1:KE387285:2152318:2156536:1 gene:TGGT1_291940:EPR59684	hypothetical protein	27.57	3.09	2
TGGT1_216770	TGGT1:KE387290:1692215:1692706:1 gene:TGGT1_216770:EPR58745	hypothetical protein	27.53	7.36	1
TGGT1_283590A	TGGT1:KE387286:2567079:2569746:1 gene:TGGT1_283590A:EPR59314	NLI interacting factor family phosphatase	27.45	6.1	2
TGGT1_290160	TGGT1:KE387285:1338974:1348743:-1 gene:TGGT1_290160:EPR59770	putative sortilin	27.45	2.32	1
TGGT1_208020	TGGT1:KE387293:574959:582119:1 gene:TGGT1_208020:EPR58017	AP2 domainion factor AP2Ib-1	27.38	1.38	2
TGGT1_209170	TGGT1:KE387293:1147992:1149242:-1 gene:TGGT1_209170:EPR57881	hypothetical protein	27.37	2.4	1
TGGT1_217790	TGGT1:KE387276:1761922:1774035:-1 gene:TGGT1_217790:EPR63764	S1 RNA binding domain-containing protein	27.24	2.08	2
TGGT1_219310	TGGT1:KE387276:616957:623772:1 gene:TGGT1_219310:EPR63946	DnaK family protein	27.15	1.47	1
TGGT1_273110	TGGT1:KE387274:3296557:3297813:1 gene:TGGT1_273110:EPR64506	SAG-related sequence SRS30D	27.15	2.39	1
TGGT1_206550	TGGT1:KE387279:3694058:3745179:-1 gene:TGGT1_206550:EPR61350	hypothetical protein	27.07	0.22	1
TGGT1_216650	TGGT1:KE387290:1772762:1774790:-1 gene:TGGT1_216650:EPR58676	S15 sporozoite-expressed protein	27.01	3.75	1
TGGT1_285840	TGGT1:KE387286:1672468:1676117:1 gene:TGGT1_285840:EPR59384	RAP domain-containing protein	26.87	4.66	1
TGGT1_258050	TGGT1:KE387277:1067265:1069827:-1 gene:TGGT1_258050:EPR62888	actin like protein ALP2a	26.84	1.95	1
TGGT1_293580	TGGT1:KE387294:1434602:1436213:1 gene:TGGT1_293580:EPR57625	prefoldin subunit protein	26.74	9.41	1
TGGT1_253370	TGGT1:KE387289:250866:273115:1 gene:TGGT1_253370:EPR58976	hypothetical protein	26.67	1.56	2
TGGT1_273885	TGGT1:KE387274:3749323:3757109:1 gene:TGGT1_273885:EPR64568	hypothetical protein	26.57	2.91	2
TGGT1_267140	TGGT1:KE387299:377084:378256:-1 gene:TGGT1_267140:EPR57097	SAG-related sequence SRS38B	26.43	4.36	1
TGGT1_234430	TGGT1:KE387278:4281974:4290868:-1 gene:TGGT1_234430:EPR61875	hypothetical protein	26.39	0.27	1
TGGT1_222220	TGGT1:KE387291:989759:993236:1 gene:TGGT1_222220:EPR58495	alveolin domain containing intermediate filament IMC7	26.33	3.5	1
TGGT1_212710	TGGT1:KE387286:55719:56683:-1 gene:TGGT1_212710:EPR59610	phenylalanine-4-hydroxylase	26.24	5.53	1
TGGT1_209190	TGGT1:KE387293:1159518:1164364:-1 gene:TGGT1_209190:EPR57883	ABC transporter transmembrane region domain-containing protein	26.14	4.64	1
TGGT1_208850	TGGT1:KE387293:963054:963626:1 gene:TGGT1_208850:EPR57937	SAG-related sequence SRS11	26.14	9.47	1
TGGT1_290910	TGGT1:KE387285:1666638:1672098:1 gene:TGGT1_290910:EPR59815	hypothetical protein	25.84	1.35	1
TGGT1_313770	TGGT1:KE387280:508159:516820:1 gene:TGGT1_313770:EPR61250	hypothetical protein	25.77	1.49	1
TGGT1_295990	TGGT1:KE387294:408249:411770:-1 gene:TGGT1_295990:EPR57758	putative ubiquitin conjugating enzyme E2	25.67	3.9	1
TGGT1_308580	TGGT1:KE387280:3932796:3945365:-1 gene:TGGT1_308580:EPR60746	Lon protease family protein	25.56	1.34	2
TGGT1_225130	TGGT1:KE387278:2349695:2357694:-1 gene:TGGT1_225130:EPR62133	hypothetical protein	25.47	1.45	1
TGGT1_297970	TGGT1:KE387291:2180061:2188699:1 gene:TGGT1_297970:EPR58331	aspartyl aminopeptidase	25.43	2.36	1
TGGT1_297800	TGGT1:KE387291:2039825:2058075:-1 gene:TGGT1_297800:EPR58341	RecF/RecN/SMC N terminal domain-containing protein	25.39	1.47	1
TGGT1_283540	TGGT1:KE387286:2593177:2594636:-1 gene:TGGT1_283540:EPR59270	hypothetical protein	25.18	2.39	1
TGGT1_235190	TGGT1:KE387278:4650901:4663305:1 gene:TGGT1_235190:EPR61844	hypothetical protein	25.13	1.02	1
TGGT1_309600	TGGT1:KE387280:3440833:3448576:-1 gene:TGGT1_309600:EPR60807	hypothetical protein	25.06	1.56	1
TGGT1_268760	TGGT1:KE387274:600219:601572:1 gene:TGGT1_268760:EPR64857	hypothetical protein	25.04	3.08	1
TGGT1_228340	TGGT1:KE387278:284309:290293:1 gene:TGGT1_228340:EPR62419	hypothetical protein	24.89	0.67	1
TGGT1_215390	TGGT1:KE387284:2172030:2172520:-1 gene:TGGT1_215390:EPR60047	putative TIM10 family protein	24.78	14.29	1
TGGT1_271470	TGGT1:KE387274:2467011:2479079:1 gene:TGGT1_271470:EPR64661	hypothetical protein	24.73	0.96	1
TGGT1_314260	TGGT1:KE387280:229070:229711:-1 gene:TGGT1_314260:EPR61214	hypothetical protein	24.66	6.57	1
TGGT1_210370	TGGT1:KE387285:2589504:2590943:-1 gene:TGGT1_210370:EPR59631	hypothetical protein	24.54	5.01	1
TGGT1_286270	TGGT1:KE387286:1352107:1372743:-1 gene:TGGT1_286270:EPR59425	hypothetical protein	24.4	1	3
TGGT1_257160	TGGT1:KE387277:499596:500054:1 gene:TGGT1_257160:EPR62996	hypothetical protein	24.24	10.53	1
TGGT1_211060	TGGT1:KE387292:225965:226285:-1 gene:TGGT1_211060:EPR58324	hypothetical protein	24.21	9.43	1
TGGT1_290620	TGGT1:KE387285:1506895:1517440:-1 gene:TGGT1_290620:EPR59795	hypothetical protein	24.18	0.71	2
TGGT1_290720	TGGT1:KE387285:1594136:1603874:1 gene:TGGT1_290720:EPR59805	putative vacuolar proton translocating ATPase subunit	24.08	1.78	2
TGGT1_290700	TGGT1:KE387285:1586504:1587442:1 gene:TGGT1_290700:EPR59803	hypothetical protein	23.92	8.97	2
TGGT1_249890	TGGT1:KE387276:4596905:4602013:-1 gene:TGGT1_249890:EPR63397	hypothetical protein	23.77	0.94	1
TGGT1_240520	TGGT1:KE387283:1408214:1409566:-1 gene:TGGT1_240520:EPR60543	hypothetical protein	23.72	8.52	2
TGGT1_253990	TGGT1:KE387289:750949:760336:1 gene:TGGT1_253990:EPR59034	hypothetical protein	23.4	0.45	1
TGGT1_262620	TGGT1:KE387277:3579667:3582589:-1 gene:TGGT1_262620:EPR62614	RNA recognition motif-containing protein	23.37	5.12	1
TGGT1_204310	TGGT1:KE387279:2665583:2686685:-1 gene:TGGT1_204310:EPR61479	hypothetical protein	23.24	0.63	1
TGGT1_231850	TGGT1:KE387274:5358889:5362388:-1 gene:TGGT1_231850:EPR64296	serine-threonine phosophatase 2C (PP2C)	23.2	3.32	1
TGGT1_239020	TGGT1:KE387283:2292919:2316653:1 gene:TGGT1_239020:EPR60413	ABC transporter transmembrane region domain-containing protein	23.13	2.63	1
TGGT1_289300	TGGT1:KE387285:895516:899870:1 gene:TGGT1_289300:EPR59974	methionyl-tRNA synthetase	22.73	3.28	2
TGGT1_223125	TGGT1:KE387291:1482971:1485000:-1 gene:TGGT1_223125:EPR58464	ubiquitin family protein	22.65	9.29	2
TGGT1_322000	TGGT1:KE387410:1144:2627:1 gene:TGGT1_322000:EPR56820	myosin-light-chain kinase	22.53	5.39	1
TGGT1_206610	TGGT1:KE387279:3799125:3807056:1 gene:TGGT1_206610:EPR61356	pyruvate dehydrogenase complex subunit PDH-E2	22.53	2.58	1
TGGT1_320630	TGGT1:KE387292:1990788:1996204:-1 gene:TGGT1_320630:EPR58062	phosphotransferase enzyme family protein	22.42	2.86	1
TGGT1_269920	TGGT1:KE387274:1386322:1394743:1 gene:TGGT1_269920:EPR64713	phosphatidylserine decarboxylase	22.4	1.86	2
TGGT1_205330	TGGT1:KE387279:3113195:3114558:1 gene:TGGT1_205330:EPR61425	hypothetical protein	22.36	2.72	1
TGGT1_244110	TGGT1:KE387281:577496:584086:-1 gene:TGGT1_244110:EPR56640	nucleosome assembly protein (nap) protein	21.86	1.22	1
TGGT1_226410	TGGT1:KE387278:1544207:1546218:-1 gene:TGGT1_226410:EPR62260	EF-1 guanine nucleotide exchange domain-containing protein	21.78	2.74	1
TGGT1_255420	TGGT1:KE387275:229352:231084:1 gene:TGGT1_255420:EPR64039	hypothetical protein	21.66	6.12	1
TGGT1_225260	TGGT1:KE387278:2252720:2258481:1 gene:TGGT1_225260:EPR62166	DNA-directed RNA polymerase II RPB1	21.65	1.68	1
TGGT1_310790	TGGT1:KE387280:2601318:2603350:-1 gene:TGGT1_310790:EPR61165	hypothetical protein	21.63	6.39	1
TGGT1_311680	TGGT1:KE387280:1992867:1993925:1 gene:TGGT1_311680:EPR61092	FUN14 family protein	21.62	7.61	1
TGGT1_254365	TGGT1:KE387289:1018357:1020613:1 gene:TGGT1_254365:EPR59073	phosphatidate cytidylyltransferase	21.51	3.92	1
TGGT1_273670	TGGT1:KE387274:3622746:3624848:-1 gene:TGGT1_273670:EPR64549	hypothetical protein	21.51	1.71	1
TGGT1_232420	TGGT1:KE387274:4864325:4867001:1 gene:TGGT1_232420:EPR64360	hypothetical protein	21.49	2.84	1
TGGT1_290200	TGGT1:KE387285:1376698:1381346:-1 gene:TGGT1_290200:EPR59774	NAD/NADP octopine/nopaline dehydrogenase, alpha-helical domain-containing protein	21.34	2.99	1
TGGT1_256000	TGGT1:KE387277:103306:103977:1 gene:TGGT1_256000:EPR63089	endoplasmic reticulum retention receptor	21.27	8.97	2
TGGT1_272490	TGGT1:KE387274:3004214:3007300:1 gene:TGGT1_272490:EPR64464	protoporphyrinogen oxidase	21.27	2.53	2
TGGT1_314910	TGGT1:KE387290:205966:207831:-1 gene:TGGT1_314910:EPR58878	starch binding domain-containing protein	21.22	4.66	1
TGGT1_217680	TGGT1:KE387276:1632727:1644573:-1 gene:TGGT1_217680:EPR63870	hypothetical protein	21.19	0.41	1
TGGT1_310720A	TGGT1:KE387280:2649656:2652782:1 gene:TGGT1_310720A:EPR61172	hypothetical protein	21.13	1.17	1
TGGT1_222430	TGGT1:KE387291:1164334:1174991:-1 gene:TGGT1_222430:EPR58518	HECT-domain (ubiquitin-transferase) domain-containing protein	21.03	1.18	1
TGGT1_297500	TGGT1:KE387291:1862791:1870334:-1 gene:TGGT1_297500:EPR58407	T-complex protein 1 eta subunit	20.99	2.2	1
TGGT1_238050	TGGT1:KE387283:2689322:2698161:-1 gene:TGGT1_238050:EPR60392	nuclease and tudor domain-containing protein	20.95	1.17	1
TGGT1_269960	TGGT1:KE387274:1431653:1437472:-1 gene:TGGT1_269960:EPR64717	14-3-3 superfamily protein	20.94	2.52	1
TGGT1_224670	TGGT1:KE387278:2775957:2788085:-1 gene:TGGT1_224670:EPR62108	DnaJ domain-containing protein	20.8	1.41	1
TGGT1_288000	TGGT1:KE387285:31402:42391:1 gene:TGGT1_288000:EPR59856	hypothetical protein	20.76	0.57	1
TGGT1_279380	TGGT1:KE387297:479678:484536:-1 gene:TGGT1_279380:EPR57247	hypothetical protein	20.72	2.5	1
TGGT1_212880	TGGT1:KE387286:157881:186208:-1 gene:TGGT1_212880:EPR59602	surface antigen repeat-containing protein	20.59	0.43	1
TGGT1_240510	TGGT1:KE387283:1410369:1414085:1 gene:TGGT1_240510:EPR60544	hypothetical protein	20.57	1.05	1
TGGT1_243700	TGGT1:KE387281:810195:810509:1 gene:TGGT1_243700:EPR56673	hypothetical protein	20.5	9.62	1
TGGT1_255390	TGGT1:KE387275:198745:214741:-1 gene:TGGT1_255390:EPR64036	HEAT repeat-containing protein	20.5	0.7	1
TGGT1_321540	TGGT1:KE387293:1812186:1821340:1 gene:TGGT1_321540:EPR57820	hypothetical protein	20.49	0.93	1
TGGT1_316540	TGGT1:KE387290:1189449:1189943:-1 gene:TGGT1_316540:EPR58782	IMC sub-compartment protein ISP3	20.42	11.59	1
TGGT1_234560	TGGT1:KE387278:4360147:4368898:-1 gene:TGGT1_234560:EPR61888	hypothetical protein	20.41	1.17	1
TGGT1_284670	TGGT1:KE387286:2130005:2134528:1 gene:TGGT1_284670:EPR59320	flagellar associated protein	20.31	1.92	1
TGGT1_266030	TGGT1:KE387296:541764:543338:1 gene:TGGT1_266030:EPR57296	putative pre-mRNA splicing factor	20.29	4.2	1
TGGT1_291075	TGGT1:KE387285:1838933:1843391:1 gene:TGGT1_291075:EPR59835	hypothetical protein	20.14	2.14	2
TGGT1_220320	TGGT1:KE387300:240111:243876:-1 gene:TGGT1_220320:EPR57044	BSD domain-containing protein	20.13	5.02	1
TGGT1_315860	TGGT1:KE387290:824169:853965:1 gene:TGGT1_315860:EPR58809	EF hand domain-containing protein	20.12	0.42	1
TGGT1_234300	TGGT1:KE387278:4191468:4199609:-1 gene:TGGT1_234300:EPR61863	hypothetical protein	20.12	0.41	1
TGGT1_263060	TGGT1:KE387277:3862966:3874987:1 gene:TGGT1_263060:EPR62557	Proteasome/cyclosome repeat-containing protein	19.96	1.52	1
TGGT1_290850	TGGT1:KE387285:1622870:1630138:-1 gene:TGGT1_290850:EPR59809	WD-40 repeat protein	19.86	1.92	1
TGGT1_321530	TGGT1:KE387293:1823174:1826469:-1 gene:TGGT1_321530:EPR57821	cathepsin CPL	19.65	2.13	1
TGGT1_294040	TGGT1:KE387294:1207167:1210935:-1 gene:TGGT1_294040:EPR57591	putative KDEL endoplasmic reticulum proteinretention receptor 2 (KDELR2)	19.62	3.5	1
TGGT1_258630	TGGT1:KE387277:1395434:1398888:1 gene:TGGT1_258630:EPR62940	hypothetical protein	19.57	5.19	2
TGGT1_299110	TGGT1:KE387289:1542249:1549763:1 gene:TGGT1_299110:EPR58957	cleft lip and palate transmembrane protein 1 (clptm1) protein	19.44	1.94	1
TGGT1_316350	TGGT1:KE387290:1047582:1050179:-1 gene:TGGT1_316350:EPR58847	hypothetical protein	19.24	5.63	1
TGGT1_226755	TGGT1:KE387278:1260398:1273986:-1 gene:TGGT1_226755:EPR62224	3'5'-cyclic nucleotide phosphodiesterase domain-containing protein	19.24	0.83	2
TGGT1_270120	TGGT1:KE387274:1536258:1539434:-1 gene:TGGT1_270120:EPR64730	thioredoxin-like protein TLP1	19.18	4.92	1
TGGT1_253860	TGGT1:KE387289:603888:612057:-1 gene:TGGT1_253860:EPR59022	Tyrosine kinase-like (TKL) protein	19.13	0.32	1
TGGT1_243350	TGGT1:KE387283:134459:139136:-1 gene:TGGT1_243350:EPR56562	gamma-glutamyl hydrolase	19.12	1.49	1
TGGT1_273490	TGGT1:KE387274:3495562:3500916:-1 gene:TGGT1_273490:EPR64533	putative glutamine synthetase, type I	19	2.09	1
TGGT1_225150	TGGT1:KE387278:2338409:2341868:1 gene:TGGT1_225150:EPR62131	hypothetical protein	18.97	2.6	1
TGGT1_271970	TGGT1:KE387274:2686738:2688527:-1 gene:TGGT1_271970:EPR64646	glideosome-associated protein with multiple-membrane spans GAPM3	18.73	3.87	1
TGGT1_209000	TGGT1:KE387293:994748:1033561:-1 gene:TGGT1_209000:EPR57942	HECT-domain (ubiquitin-transferase) domain-containing protein	18.68	0.17	1
TGGT1_209440	TGGT1:KE387293:1272848:1283911:1 gene:TGGT1_209440:EPR57896	hypothetical protein	18.67	0.22	1
TGGT1_228390	TGGT1:KE387278:238587:247577:1 gene:TGGT1_228390:EPR62414	hypothetical protein	18.54	1.12	2
TGGT1_313970	TGGT1:KE387280:343588:351698:-1 gene:TGGT1_313970:EPR61230	Phytanoyl-CoA dioxygenase (PhyH) superfamily protein	18.47	1.8	1
TGGT1_259880	TGGT1:KE387277:2059010:2061552:1 gene:TGGT1_259880:EPR62760	hypothetical protein	18.39	1.68	1
TGGT1_223270	TGGT1:KE387278:3780012:3793183:-1 gene:TGGT1_223270:EPR61950	hypothetical protein	18.32	1.11	1
TGGT1_273560	TGGT1:KE387274:3543754:3562850:1 gene:TGGT1_273560:EPR64540	putative kinesin heavy chain	18.1	0.79	1
TGGT1_240390	TGGT1:KE387283:1459344:1469089:1 gene:TGGT1_240390:EPR60555	calcium-dependent protein kinase	18.08	0.54	1
TGGT1_223450A	TGGT1:KE387278:3725951:3731192:-1 gene:TGGT1_223450A:EPR61943	ubiquitin carboxyl-terminal hydrolase	18	1.5	1
TGGT1_314100	TGGT1:KE387280:270245:276438:-1 gene:TGGT1_314100:EPR61219	tetratricopeptide repeat-containing protein	17.95	4.31	1
TGGT1_203970	TGGT1:KE387279:2489646:2495724:-1 gene:TGGT1_203970:EPR61538	dolichyl-diphosphooligosaccharide--protein glycosyltransferase	17.82	1.53	1
TGGT1_237180	TGGT1:KE387284:998556:999323:-1 gene:TGGT1_237180:EPR60110	hypothetical protein	17.63	3.53	1
TGGT1_289190	TGGT1:KE387285:789127:802489:-1 gene:TGGT1_289190:EPR59960	tetratricopeptide repeat-containing protein	17.56	1.02	1
TGGT1_256100	TGGT1:KE387277:158397:164002:1 gene:TGGT1_256100:EPR63073	tetratricopeptide repeat-containing protein	17.56	0.83	1
TGGT1_233680	TGGT1:KE387274:4220273:4222458:-1 gene:TGGT1_233680:EPR64429	nuclear movement family protein	17.56	3.75	1
TGGT1_281440	TGGT1:KE387279:438864:454499:-1 gene:TGGT1_281440:EPR61810	hypothetical protein	17.53	0.68	1
TGGT1_262710	TGGT1:KE387277:3634446:3636255:-1 gene:TGGT1_262710:EPR62624	Ctr copper transporter family protein	17.48	4.27	1
TGGT1_263850	TGGT1:KE387277:4419971:4422809:1 gene:TGGT1_263850:EPR62531	hypothetical protein	17.39	4.8	1
TGGT1_208360	TGGT1:KE387293:685245:688202:1 gene:TGGT1_208360:EPR58031	hypothetical protein	17.36	1.22	1
TGGT1_291930	TGGT1:KE387285:2144468:2150225:1 gene:TGGT1_291930:EPR59683	RNA recognition motif-containing protein	17.36	2.13	1
TGGT1_262780	TGGT1:KE387277:3670695:3679212:1 gene:TGGT1_262780:EPR62630	FHA domain-containing protein	17.24	0.75	1
TGGT1_215530	TGGT1:KE387284:2235829:2236299:1 gene:TGGT1_215530:EPR60062	hypothetical protein	17.21	5.77	1
TGGT1_200240	TGGT1:KE387332:4651:5706:1 gene:TGGT1_200240:EPR56866	microneme protein MIC17B	17.18	4.56	1
TGGT1_214260	TGGT1:KE387284:1408803:1423416:1 gene:TGGT1_214260:EPR60161	putative alpha-glucan water dikinase 1	17.18	0.93	1
TGGT1_214950	TGGT1:KE387284:1840486:1842055:1 gene:TGGT1_214950:EPR60221	hypothetical protein	17.18	8.21	1
TGGT1_233810	TGGT1:KE387274:4125641:4138808:-1 gene:TGGT1_233810:EPR64616	Sel1 repeat-containing protein	17.18	1.02	1
TGGT1_306410	TGGT1:KE387295:267503:275423:-1 gene:TGGT1_306410:EPR57515	hypothetical protein	17.02	1.63	1
TGGT1_220880	TGGT1:KE387291:46900:49176:1 gene:TGGT1_220880:EPR58605	hypothetical protein	17.02	7.88	1
TGGT1_284610	TGGT1:KE387286:2176930:2178210:-1 gene:TGGT1_284610:EPR59326	hypothetical protein	17.02	3.52	1
TGGT1_263323	TGGT1:KE387277:4073674:4078447:-1 gene:TGGT1_263323:EPR62479	putative tetratricopeptide repeat protein 11	16.88	11.11	1
TGGT1_268590	TGGT1:KE387274:519938:524638:1 gene:TGGT1_268590:EPR64839	rhomboid protease ROM4	16.88	2.71	1
TGGT1_268340	TGGT1:KE387274:400454:402187:1 gene:TGGT1_268340:EPR64961	glycosyltransferase family 28 C-terminal domain-containing protein	16.88	3.12	1
TGGT1_282140	TGGT1:KE387279:162092:164137:-1 gene:TGGT1_282140:EPR61823	cwf21 protein	16.81	1.62	1
TGGT1_261010	TGGT1:KE387277:2722439:2727780:1 gene:TGGT1_261010:EPR62717	putative tat-binding family protein	16.79	2.2	1
TGGT1_306338B	TGGT1:KE387295:337941:365694:1 gene:TGGT1_306338B:EPR57470	putative dynein gamma chain, flagellar outer arm	16.75	0.63	1
TGGT1_318525	TGGT1:KE387292:908906:916746:1 gene:TGGT1_318525:EPR58184	hypothetical protein	16.75	2.03	1
TGGT1_314220	TGGT1:KE387280:254281:258348:1 gene:TGGT1_314220:EPR61217	hypothetical protein	16.74	1.24	1
TGGT1_261030	TGGT1:KE387277:2783948:2792195:-1 gene:TGGT1_261030:EPR62720	pyridine nucleotide-disulfide oxidoreductase domain-containing protein	16.65	2.68	1
TGGT1_272430	TGGT1:KE387274:2969492:2976603:1 gene:TGGT1_272430:EPR64459	MAC/Perforin domain-containing protein	16.64	1.99	1
TGGT1_208040	TGGT1:KE387293:589574:601548:-1 gene:TGGT1_208040:EPR58019	aldo-keto reductase	16.58	1.04	1
TGGT1_276210	TGGT1:KE387287:46182:49192:1 gene:TGGT1_276210:EPR59235	phosphoglycerate mutase family protein	16.57	1.45	1
TGGT1_219450	TGGT1:KE387276:571131:579752:1 gene:TGGT1_219450:EPR63941	WD domain, G-beta repeat-containing protein	16.52	0.38	1
TGGT1_238073	TGGT1:KE387283:2679315:2680676:-1 gene:TGGT1_238073:EPR60389	hypothetical protein	16.5	6.28	1
TGGT1_224010	TGGT1:KE387278:3282790:3285294:1 gene:TGGT1_224010:EPR61989	hypothetical protein	16.5	1.44	1
TGGT1_235390	TGGT1:KE387284:46538:54675:-1 gene:TGGT1_235390:EPR60335	PAN domain-containing protein	16.49	0.98	1
TGGT1_265455	TGGT1:KE387296:346026:348216:-1 gene:TGGT1_265455:EPR57381	hypothetical protein	16.47	3.03	2
TGGT1_280522	TGGT1:KE387279:4262291:4265245:-1 gene:TGGT1_280522:EPR61296	hypothetical protein	16.45	1.32	1
TGGT1_259155	TGGT1:KE387277:1761746:1765366:1 gene:TGGT1_259155:EPR62871	hypothetical protein	16.44	1.82	1
TGGT1_284550	TGGT1:KE387286:2229369:2230662:1 gene:TGGT1_284550:EPR59333	EF hand domain-containing protein	16.43	4.95	1
TGGT1_269410	TGGT1:KE387274:1097151:1099162:-1 gene:TGGT1_269410:EPR64924	hypothetical protein	16.4	9.68	1
TGGT1_253870	TGGT1:KE387289:616088:632522:-1 gene:TGGT1_253870:EPR59023	hypothetical protein	16.3	0.33	1
TGGT1_224160	TGGT1:KE387278:3180307:3192193:1 gene:TGGT1_224160:EPR61974	hypothetical protein	16.3	0.87	1
TGGT1_254370	TGGT1:KE387289:1023548:1061833:1 gene:TGGT1_254370:EPR59074	guanylyl cyclase	16.16	0.34	1
TGGT1_212140	TGGT1:KE387278:3930206:3940343:1 gene:TGGT1_212140:EPR61926	hypothetical protein	16.1	0.88	1
TGGT1_309220	TGGT1:KE387280:3629313:3635994:1 gene:TGGT1_309220:EPR60798	GTPase activating protein for Arf protein	16.02	2.69	1
TGGT1_301250	TGGT1:KE387298:179972:182877:1 gene:TGGT1_301250:EPR57192	hypothetical protein	15.89	1.06	1
TGGT1_272540	TGGT1:KE387274:3031246:3041522:1 gene:TGGT1_272540:EPR64469	protein kinase (incomplete catalytic triad)	15.89	0.92	1
TGGT1_209520	TGGT1:KE387293:1346909:1360187:-1 gene:TGGT1_209520:EPR57906	WD domain, G-beta repeat-containing protein	15.86	1.07	1
TGGT1_281630	TGGT1:KE387279:329868:335238:-1 gene:TGGT1_281630:EPR61790	hydroxyacylglutathione hydrolase	15.86	2.44	1
TGGT1_213065	TGGT1:KE387286:338336:338880:1 gene:TGGT1_213065:EPR59511	hypothetical protein	15.84	8.89	1
TGGT1_320110	TGGT1:KE387292:1687251:1691466:1 gene:TGGT1_320110:EPR58110	proliferating cell nuclear antigen PCNA2	15.82	4.18	1
TGGT1_263470	TGGT1:KE387277:4168785:4170576:1 gene:TGGT1_263470:EPR62495	ubiquitin carboxyl-terminal hydrolase UCHL3	15.82	2.65	1
TGGT1_226320	TGGT1:KE387278:1607827:1611513:1 gene:TGGT1_226320:EPR62269	hypothetical protein	15.79	1.53	1
TGGT1_293820	TGGT1:KE387294:1282511:1293744:1 gene:TGGT1_293820:EPR57603	calpain family cysteine protease domain-containing protein	15.75	0.62	1
TGGT1_278740	TGGT1:KE387276:5589218:5592809:-1 gene:TGGT1_278740:EPR63164	diaminopimelate decarboxylase	15.73	1.75	1
TGGT1_289520	TGGT1:KE387285:1006784:1020933:-1 gene:TGGT1_289520:EPR59714	hypothetical protein	15.66	0.21	1
TGGT1_314770	TGGT1:KE387290:72016:78964:1 gene:TGGT1_314770:EPR58864	tRNA (guanine-N1)-methyltransferase	15.62	2.37	1
TGGT1_236890	TGGT1:KE387284:796054:797074:-1 gene:TGGT1_236890:EPR60246	hypothetical protein	15.62	6.88	1
TGGT1_221710	TGGT1:KE387291:621982:629232:-1 gene:TGGT1_221710:EPR58524	TBC domain-containing protein	15.61	0.59	1
TGGT1_216780	TGGT1:KE387290:1679316:1686793:1 gene:TGGT1_216780:EPR58744	hypothetical protein	15.61	1.69	1
TGGT1_307860	TGGT1:KE387276:76654:96039:1 gene:TGGT1_307860:EPR63988	hypothetical protein	15.57	0.63	1
TGGT1_203490	TGGT1:KE387279:2091337:2097086:-1 gene:TGGT1_203490:EPR61691	GNL3L/Grn1 GTPase	15.56	1	1
TGGT1_295850	TGGT1:KE387294:352772:366409:1 gene:TGGT1_295850:EPR57749	cyclic nucleotide-binding domain-containing protein	15.51	1.18	1
TGGT1_266060	TGGT1:KE387296:562440:564779:1 gene:TGGT1_266060:EPR57300	ribosomal protein RPSA	15.5	5.23	1
TGGT1_231350	TGGT1:KE387274:5592725:5595841:1 gene:TGGT1_231350:EPR64077	glucosamine-fructose-6-phosphate aminotransferase	15.43	1.56	1
TGGT1_211150	TGGT1:KE387292:240511:250179:1 gene:TGGT1_211150:EPR58247	hypothetical protein	15.4	0.36	1
TGGT1_205300	TGGT1:KE387279:3097952:3103991:1 gene:TGGT1_205300:EPR61423	hypothetical protein	15.4	3.01	1
TGGT1_258826	TGGT1:KE387277:1526196:1529240:-1 gene:TGGT1_258826:EPR62960	hypothetical protein	15.4	1.18	1
TGGT1_247960	TGGT1:KE387276:3297585:3300323:-1 gene:TGGT1_247960:EPR63707	hypothetical protein	15.4	2.85	1
TGGT1_220470	TGGT1:KE387300:125065:129733:1 gene:TGGT1_220470:EPR57068	hypothetical protein	15.37	0.89	1
TGGT1_252380	TGGT1:KE387287:526209:535062:-1 gene:TGGT1_252380:EPR59201	hypothetical protein	15.34	1.57	1
TGGT1_232050	TGGT1:KE387274:5153383:5164787:1 gene:TGGT1_232050:EPR64270	DnaJ domain-containing protein	15.32	1.15	1
TGGT1_285425	TGGT1:KE387286:1929552:1937876:-1 gene:TGGT1_285425:EPR59351	hypothetical protein	15.29	0.52	1
TGGT1_290980	TGGT1:KE387285:1743798:1745770:-1 gene:TGGT1_290980:EPR59825	putative glycine C-acetyltransferase	15.28	3.15	1
TGGT1_278960	TGGT1:KE387276:5407922:5410319:-1 gene:TGGT1_278960:EPR63141	hypothetical protein	15.25	2.42	1
TGGT1_315845	TGGT1:KE387290:815023:820276:-1 gene:TGGT1_315845:EPR58807	kinesin motor domain-containing protein	15.08	2.86	1
TGGT1_230000	TGGT1:KE387274:6418826:6442607:1 gene:TGGT1_230000:EPR64186	hypothetical protein	15.06	0.21	1
TGGT1_279400	TGGT1:KE387297:494719:496290:-1 gene:TGGT1_279400:EPR57249	putative glutaredoxin	15.05	11.64	1
TGGT1_236850	TGGT1:KE387284:767692:777480:1 gene:TGGT1_236850:EPR60242	hypothetical protein	14.97	0.4	1
TGGT1_224190	TGGT1:KE387278:3151948:3163645:-1 gene:TGGT1_224190:EPR61971	cation-transporting atpase family protein	14.97	1.03	1
TGGT1_224260	TGGT1:KE387278:3048781:3070568:-1 gene:TGGT1_224260:EPR61963	PHD-finger domain-containing protein	14.86	0.44	1
TGGT1_286260	TGGT1:KE387286:1376291:1381920:1 gene:TGGT1_286260:EPR59426	tetratricopeptide repeat-containing protein	14.81	2.87	1
TGGT1_230960	TGGT1:KE387274:5801994:5813152:1 gene:TGGT1_230960:EPR64109	putative splicing factor 3b, subunit 3	14.77	0.81	1
TGGT1_239810	TGGT1:KE387283:1778631:1783430:-1 gene:TGGT1_239810:EPR60437	hypothetical protein	14.7	0.73	1
TGGT1_247360	TGGT1:KE387276:2937715:2938677:-1 gene:TGGT1_247360:EPR63657	PAP2 superfamily protein	14.69	5.94	1
TGGT1_297420	TGGT1:KE387291:1790509:1801443:-1 gene:TGGT1_297420:EPR58395	putative beta-tubulin cofactor D	14.68	0.49	1
TGGT1_225890	TGGT1:KE387278:1844975:1852462:-1 gene:TGGT1_225890:EPR62190	hypothetical protein	14.6	1.18	1
TGGT1_248940	TGGT1:KE387276:3918773:3922457:-1 gene:TGGT1_248940:EPR63480	hypothetical protein	14.55	2.03	1
TGGT1_264840	TGGT1:KE387301:75220:87864:1 gene:TGGT1_264840:EPR56995	ATP-dependent DNA helicase, RecQ family protein	14.52	0.63	1
TGGT1_215900	TGGT1:KE387290:2337869:2340868:-1 gene:TGGT1_215900:EPR58633	hypothetical protein	14.52	1.3	1
TGGT1_238915	TGGT1:KE387283:2401567:2406208:-1 gene:TGGT1_238915:EPR60422	hypothetical protein	14.43	1.61	1
TGGT1_230150	TGGT1:KE387274:6300611:6308962:1 gene:TGGT1_230150:EPR64171	ChAPs (Chs5p-Arf1p-binding proteins) protein	14.39	1.05	1
TGGT1_233120	TGGT1:KE387274:4510254:4517765:1 gene:TGGT1_233120:EPR64405	AP2 domainion factor AP2VIII-2	14.38	0.24	1
TGGT1_211890	TGGT1:KE387278:4032854:4051962:-1 gene:TGGT1_211890:EPR61936	RAP domain-containing protein	14.36	0.25	1
TGGT1_248720	TGGT1:KE387276:3776240:3786761:1 gene:TGGT1_248720:EPR63550	hypothetical protein	14.31	0.52	1
TGGT1_202550	TGGT1:KE387279:1336775:1344704:-1 gene:TGGT1_202550:EPR61600	NLI interacting factor family phosphatase	14.26	0.54	1
TGGT1_214150	TGGT1:KE387284:1301318:1303473:-1 gene:TGGT1_214150:EPR60150	putative mitochondrial inner membrane translocase subunit TIM17	14.25	6.38	1
TGGT1_272910	TGGT1:KE387274:3236414:3243751:-1 gene:TGGT1_272910:EPR64495	T-complex protein 1 delta subunit	14.13	2.21	1
TGGT1_277930	TGGT1:KE387276:6087230:6108613:-1 gene:TGGT1_277930:EPR63237	hypothetical protein	14.03	0.88	1
TGGT1_287960	TGGT1:KE387285:2752:4814:-1 gene:TGGT1_287960:EPR59852	hypothetical protein	13.98	1.94	1
TGGT1_209850	TGGT1:KE387293:1542585:1548292:-1 gene:TGGT1_209850:EPR57857	RNA recognition motif-containing protein	13.96	1.06	1
TGGT1_216875	TGGT1:KE387290:1611590:1614581:-1 gene:TGGT1_216875:EPR58733	cpw-wpc domain-containing protein	13.94	1.64	1
TGGT1_248420	TGGT1:KE387276:3498450:3502297:-1 gene:TGGT1_248420:EPR63517	hypothetical protein	13.81	1.92	1
TGGT1_232010	TGGT1:KE387274:5186970:5199872:-1 gene:TGGT1_232010:EPR64275	protein phosphatase 2C domain-containing protein	13.78	0.54	1
TGGT1_252270	TGGT1:KE387287:449030:455669:1 gene:TGGT1_252270:EPR59189	L1P family of ribosomal protein	13.75	2.14	1
TGGT1_265180	TGGT1:KE387296:160485:162213:1 gene:TGGT1_265180:EPR57355	hypothetical protein	13.69	5.97	1
TGGT1_230840	TGGT1:KE387274:5893091:5896793:1 gene:TGGT1_230840:EPR64121	hypothetical protein	13.69	2.46	1
TGGT1_253640	TGGT1:KE387289:447981:450385:1 gene:TGGT1_253640:EPR59001	hypothetical protein	13.65	6.52	1
TGGT1_214630	TGGT1:KE387284:1678096:1683919:-1 gene:TGGT1_214630:EPR60199	hypothetical protein	13.65	1.36	1
TGGT1_244380	TGGT1:KE387281:383716:388652:1 gene:TGGT1_244380:EPR56614	cactin	13.59	1.02	1
TGGT1_258990	TGGT1:KE387277:1649979:1660413:1 gene:TGGT1_258990:EPR62854	bromodomain-containing protein	13.57	0.82	1
TGGT1_306970	TGGT1:KE387280:4066774:4070171:1 gene:TGGT1_306970:EPR60733	thymidylate kinase	13.56	5.13	1
TGGT1_225745	TGGT1:KE387278:1955017:1993422:1 gene:TGGT1_225745:EPR62203	hypothetical protein	13.54	0.18	1
TGGT1_235130	TGGT1:KE387278:4532497:4536289:1 gene:TGGT1_235130:EPR61906	transmembrane protein	13.47	2.26	1
TGGT1_268430	TGGT1:KE387274:476142:479622:-1 gene:TGGT1_268430:EPR64968	hypothetical protein	13.44	1.91	1
TGGT1_248510	TGGT1:KE387276:3554454:3594627:-1 gene:TGGT1_248510:EPR63528	hypothetical protein	13.43	0.16	1
TGGT1_294250	TGGT1:KE387294:1115627:1123610:-1 gene:TGGT1_294250:EPR57579	WD domain, G-beta repeat-containing protein	13.41	2.32	1
TGGT1_209040	TGGT1:KE387293:1055617:1059928:-1 gene:TGGT1_209040:EPR57946	hypothetical protein	13.37	2.02	1
TGGT1_243265	TGGT1:KE387283:215710:224838:1 gene:TGGT1_243265:EPR60691	protamine P1 protein	13.37	0.96	1
TGGT1_232100	TGGT1:KE387274:5091059:5095831:1 gene:TGGT1_232100:EPR64266	RAP domain-containing protein	13.24	1.26	1
TGGT1_293470	TGGT1:KE387294:1518249:1520560:1 gene:TGGT1_293470:EPR57635	hypothetical protein	13.19	2.25	1
TGGT1_229490	TGGT1:KE387274:6643800:6650016:-1 gene:TGGT1_229490:EPR64215	tetratricopeptide repeat-containing protein	13.19	1.34	1
TGGT1_320588	TGGT1:KE387292:1934927:1949487:-1 gene:TGGT1_320588:EPR58057	glycosyl hydrolases family 35 protein	13.17	0.8	1
TGGT1_263750	TGGT1:KE387277:4369875:4373574:1 gene:TGGT1_263750:EPR62524	hypothetical protein	13.15	1.04	1
TGGT1_236200	TGGT1:KE387284:541641:552463:-1 gene:TGGT1_236200:EPR60322	DNA mismatch repair protein, C-terminal domain-containing protein	13.12	0.47	1
TGGT1_267750	TGGT1:KE387297:308662:316729:-1 gene:TGGT1_267750:EPR57227	hypothetical protein	13.09	0.79	1
TGGT1_320180	TGGT1:KE387292:1731554:1732750:1 gene:TGGT1_320180:EPR58093	SAG-related sequence SRS16C	13.03	4.02	1
TGGT1_293300	TGGT1:KE387294:1625354:1627120:-1 gene:TGGT1_293300:EPR57652	Yip1 domain-containing protein	13.01	4.59	1
TGGT1_208340	TGGT1:KE387293:668422:676939:1 gene:TGGT1_208340:EPR58029	hypothetical protein	13.01	2.02	1
TGGT1_213780	TGGT1:KE387286:813719:821878:-1 gene:TGGT1_213780:EPR59567	radical SAM domain-containing protein	13.01	5.55	1
TGGT1_288945	TGGT1:KE387285:598388:602922:-1 gene:TGGT1_288945:EPR59934	hypothetical protein	13.01	1.98	1
TGGT1_248240	TGGT1:KE387276:3412463:3418620:1 gene:TGGT1_248240:EPR63500	leucine rich repeat-containing protein	13.01	1.78	1
TGGT1_232750	TGGT1:KE387274:4698881:4700792:1 gene:TGGT1_232750:EPR64330	putative 23S rRNA (adenine(1618)-N(6))-methyltransferase	13.01	3.75	1
