# Supplementary material for: Complexome profile of Toxoplasma gondii mitochondria identifies divergent subunits of respiratory chain complexes including new subunits of cytochrome bc1 complex
Source: PLoS Pathog. 2021 Mar 2;17(3):e1009301. doi: 10.1371/journal.ppat.1009301 (PMC7987180; doi:10.1371/journal.ppat.1009301)
Supplement: S3 Table — (XLSX) [file ppat.1009301.s011.xlsx]

## Sheet: S3 Table
S3 Table. Proteome comparisons – analysis of presence of complexome identified proteins in previous proteomics studies with mitochondrial proteomes.
Gene ID of complexome genes TGGT1 (839 genes)	Convert to Gene ID TGME49 (981 genes)	Matrix proteome (minus false positives) 405 genes (Seidi et al, 2018)	Matrix proteome proteins in complexome profile	LOPIT mitochondrion membranes (Barylyuk et al 2020) (TAGM-MCMC = 1)	mitochondrion membranes in complexome profile	LOPIT mitochondrion soluble (Barylyuk et al 2020) (TAGM-MCMC = 1)	mitochondrion soluble in complexome profile	List of mitochondrial proteins (proteins identified Seidi and Barylyuk et al combined) in complexome		Total proteins	Present in our data	Absent in our data	Percent present
TGGT1_270250	TGME49_200290	TGME49_201400	FALSE	TGME49_200310	TRUE	TGME49_201210	FALSE	TGME49_200310	Matrix proteome (Seidi et al 2018)	405	185	220	45.679
TGGT1_231600	TGME49_200310	TGME49_201800	TRUE	TGME49_201800	TRUE	TGME49_202350	FALSE	TGME49_201800	LOPIT- mitochondrial membranes (Barylyuk et al 2020)	170	127	43	74.7059
TGGT1_277080	TGME49_200360	TGME49_201880	TRUE	TGME49_201880	TRUE	TGME49_202960	FALSE	TGME49_201880	LOPIT- mitochondrial soluble (Barylyuk et al 2020)	229	93	136	40.6114
TGGT1_205440	TGME49_201270	TGME49_202240	FALSE	TGME49_202160	FALSE	TGME49_203460	FALSE	TGME49_202630
TGGT1_318410	TGME49_201390	TGME49_202350	FALSE	TGME49_202630	TRUE	TGME49_203620	TRUE	TGME49_202680
TGGT1_272910	TGME49_201520	TGME49_202630	TRUE	TGME49_202680	TRUE	TGME49_203730	FALSE	TGME49_203620
TGGT1_243950	TGME49_201630	TGME49_202680	TRUE	TGME49_202810	FALSE	TGME49_204550	FALSE	TGME49_204370
TGGT1_229990	TGME49_201780	TGME49_202720	FALSE	TGME49_204370	TRUE	TGME49_206470	TRUE	TGME49_204400
TGGT1_297500	TGME49_201800	TGME49_202960	FALSE	TGME49_204400	TRUE	TGME49_207040	FALSE	TGME49_205570
TGGT1_233100	TGME49_201880	TGME49_203020	FALSE	TGME49_205570	TRUE	TGME49_207620	TRUE	TGME49_206470
TGGT1_229010	TGME49_202200	TGME49_203220	FALSE	TGME49_206480	TRUE	TGME49_207760	TRUE	TGME49_206480
TGGT1_314260	TGME49_202390	TGME49_203520	FALSE	TGME49_207170	TRUE	TGME49_207800	FALSE	TGME49_207170
TGGT1_204530	TGME49_202420	TGME49_203730	FALSE	TGME49_208440	TRUE	TGME49_208300	FALSE	TGME49_207620
TGGT1_244110	TGME49_202580	TGME49_203940	FALSE	TGME49_208710	FALSE	TGME49_209010	TRUE	TGME49_207760
TGGT1_233770B	TGME49_202630	TGME49_204400	TRUE	TGME49_208790	TRUE	TGME49_209190	TRUE	TGME49_208440
TGGT1_203490	TGME49_202680	TGME49_204410	FALSE	TGME49_209150	TRUE	TGME49_209580	FALSE	TGME49_208790
TGGT1_249840	TGME49_202950	TGME49_204550	FALSE	TGME49_209260	TRUE	TGME49_209790	FALSE	TGME49_209010
TGGT1_273670	TGME49_203030	TGME49_205010	FALSE	TGME49_209680	TRUE	TGME49_210730	TRUE	TGME49_209150
TGGT1_204340	TGME49_203135	TGME49_205320	FALSE	TGME49_209720	TRUE	TGME49_210750	TRUE	TGME49_209190
TGGT1_234410	TGME49_203310	TGME49_205558	FALSE	TGME49_210790	TRUE	TGME49_211090	TRUE	TGME49_209260
TGGT1_247440	TGME49_203450	TGME49_206470	TRUE	TGME49_211060	TRUE	TGME49_211300	TRUE	TGME49_209680
TGGT1_288400	TGME49_203490	TGME49_206480	TRUE	TGME49_213670	TRUE	TGME49_212725	FALSE	TGME49_209720
TGGT1_214940	TGME49_203620	TGME49_206500	FALSE	TGME49_214150	TRUE	TGME49_212920	FALSE	TGME49_209950
TGGT1_208020	TGME49_203970	TGME49_207170	TRUE	TGME49_214250	TRUE	TGME49_212930	TRUE	TGME49_210730
TGGT1_206590	TGME49_203990	TGME49_207620	TRUE	TGME49_214530	FALSE	TGME49_213310	FALSE	TGME49_210750
TGGT1_305780	TGME49_204130	TGME49_207760	TRUE	TGME49_214910	FALSE	TGME49_213420	FALSE	TGME49_210790
TGGT1_319730	TGME49_204310	TGME49_207800	FALSE	TGME49_214930	TRUE	TGME49_213940	TRUE	TGME49_211060
TGGT1_227830	TGME49_204340	TGME49_208090	FALSE	TGME49_215280	TRUE	TGME49_214750	TRUE	TGME49_211090
TGGT1_208450	TGME49_204370	TGME49_208790	TRUE	TGME49_215350	TRUE	TGME49_214790	TRUE	TGME49_211300
TGGT1_286270	TGME49_204400	TGME49_209010	TRUE	TGME49_215430	TRUE	TGME49_214870	FALSE	TGME49_211680
TGGT1_253370	TGME49_204530	TGME49_209150	TRUE	TGME49_215610	TRUE	TGME49_215020	FALSE	TGME49_212930
TGGT1_309600	TGME49_204560	TGME49_209260	TRUE	TGME49_215710	FALSE	TGME49_215250	FALSE	TGME49_213670
TGGT1_278960	TGME49_205240	TGME49_209420	FALSE	TGME49_216510	TRUE	TGME49_215590	TRUE	TGME49_213940
TGGT1_261010	TGME49_205250	TGME49_209680	TRUE	TGME49_216660	TRUE	TGME49_215920	FALSE	TGME49_214150
TGGT1_306410	TGME49_205300	TGME49_209870	FALSE	TGME49_218280	TRUE	TGME49_216010	FALSE	TGME49_214250
TGGT1_263060	TGME49_205330	TGME49_209950	TRUE	TGME49_218770	FALSE	TGME49_216530	TRUE	TGME49_214750
TGGT1_209010	TGME49_205440	TGME49_210730	TRUE	TGME49_218940	TRUE	TGME49_217020	TRUE	TGME49_214790
TGGT1_279420	TGME49_205470	TGME49_210750	TRUE	TGME49_219630	TRUE	TGME49_217760	FALSE	TGME49_214930
TGGT1_213670	TGME49_205570	TGME49_210790	TRUE	TGME49_221510	TRUE	TGME49_218590	TRUE	TGME49_215280
TGGT1_258870A	TGME49_205700	TGME49_211060	TRUE	TGME49_221850	FALSE	TGME49_218790	FALSE	TGME49_215350
TGGT1_256970	TGME49_206470	TGME49_211090	TRUE	TGME49_222210	TRUE	TGME49_218840	FALSE	TGME49_215430
TGGT1_219800	TGME49_206480	TGME49_211680	TRUE	TGME49_222910	TRUE	TGME49_219550	FALSE	TGME49_215590
TGGT1_308580	TGME49_206510	TGME49_211690	FALSE	TGME49_223040	TRUE	TGME49_219682	TRUE	TGME49_215610
TGGT1_253130	TGME49_206550	TGME49_212260	FALSE	TGME49_224820	FALSE	TGME49_219750	TRUE	TGME49_216510
TGGT1_263490	TGME49_206590	TGME49_212930	TRUE	TGME49_225550	TRUE	TGME49_219770	FALSE	TGME49_216530
TGGT1_278740	TGME49_206610	TGME49_213310	FALSE	TGME49_225555	TRUE	TGME49_220100	TRUE	TGME49_216650
TGGT1_258580	TGME49_207170	TGME49_213420	FALSE	TGME49_225730	TRUE	TGME49_220200	FALSE	TGME49_216660
TGGT1_247590	TGME49_207620	TGME49_213600	FALSE	TGME49_226000	TRUE	TGME49_222390	FALSE	TGME49_217020
TGGT1_205570	TGME49_207760	TGME49_214250	TRUE	TGME49_226500	TRUE	TGME49_222990	FALSE	TGME49_217890
TGGT1_221320	TGME49_208020	TGME49_214310	FALSE	TGME49_226590	TRUE	TGME49_223270	TRUE	TGME49_218280
TGGT1_213069	TGME49_208030	TGME49_214370	FALSE	TGME49_227910	TRUE	TGME49_223500	FALSE	TGME49_218590
TGGT1_211300	TGME49_208040	TGME49_214750	TRUE	TGME49_228180	FALSE	TGME49_223660	FALSE	TGME49_218940
TGGT1_269885B	TGME49_208360	TGME49_214790	TRUE	TGME49_228770	TRUE	TGME49_224090	TRUE	TGME49_219630
TGGT1_297960B	TGME49_208370	TGME49_214870	FALSE	TGME49_229920	TRUE	TGME49_224340	FALSE	TGME49_219682
TGGT1_273560	TGME49_208440	TGME49_215020	FALSE	TGME49_230910	TRUE	TGME49_224490	FALSE	TGME49_219750
TGGT1_216335	TGME49_208450	TGME49_215280	TRUE	TGME49_231410	TRUE	TGME49_224730	FALSE	TGME49_219850
TGGT1_286260	TGME49_208560	TGME49_215350	TRUE	TGME49_231910	TRUE	TGME49_224990	FALSE	TGME49_220100
TGGT1_248940	TGME49_208790	TGME49_215590	TRUE	TGME49_231930	TRUE	TGME49_225240	FALSE	TGME49_221510
TGGT1_209040	TGME49_209010	TGME49_215610	TRUE	TGME49_232540	TRUE	TGME49_225380	FALSE	TGME49_222210
TGGT1_263470	TGME49_209030	TGME49_215710	FALSE	TGME49_233100	TRUE	TGME49_225710	TRUE	TGME49_222910
TGGT1_289520	TGME49_209040	TGME49_216010	FALSE	TGME49_233890	TRUE	TGME49_225810	FALSE	TGME49_223040
TGGT1_234300	TGME49_209150	TGME49_216040	FALSE	TGME49_234420	TRUE	TGME49_226280	FALSE	TGME49_223270
TGGT1_269460	TGME49_209170	TGME49_216530	TRUE	TGME49_235730	FALSE	TGME49_226730	TRUE	TGME49_224090
TGGT1_234430	TGME49_209190	TGME49_216600	FALSE	TGME49_235880	TRUE	TGME49_227830	TRUE	TGME49_224350
TGGT1_226810	TGME49_209260	TGME49_216650	TRUE	TGME49_236210	TRUE	TGME49_227860	FALSE	TGME49_225550
TGGT1_313070	TGME49_209440	TGME49_216660	TRUE	TGME49_236510	TRUE	TGME49_227870	TRUE	TGME49_225555
TGGT1_308810B	TGME49_209600	TGME49_216670	FALSE	TGME49_236550	FALSE	TGME49_227990	FALSE	TGME49_225710
TGGT1_261750	TGME49_209680	TGME49_216900	FALSE	TGME49_239610	FALSE	TGME49_228060	FALSE	TGME49_225730
TGGT1_212300	TGME49_209720	TGME49_217020	TRUE	TGME49_242460	TRUE	TGME49_228250	FALSE	TGME49_226000
TGGT1_247550	TGME49_209950	TGME49_217890	TRUE	TGME49_243490	TRUE	TGME49_229420	TRUE	TGME49_226500
TGGT1_286720	TGME49_209985	TGME49_218720	FALSE	TGME49_243950	TRUE	TGME49_229620	FALSE	TGME49_226590
TGGT1_212710	TGME49_210095	TGME49_218790	FALSE	TGME49_245450	TRUE	TGME49_229740	FALSE	TGME49_226730
TGGT1_246960	TGME49_210260	TGME49_218840	FALSE	TGME49_246540	TRUE	TGME49_229900	FALSE	TGME49_227830
TGGT1_266010	TGME49_210370	TGME49_218940	TRUE	TGME49_247410	TRUE	TGME49_230050	FALSE	TGME49_227870
TGGT1_220208	TGME49_210730	TGME49_219140	FALSE	TGME49_247590	TRUE	TGME49_230410	TRUE	TGME49_227910
TGGT1_300140	TGME49_210750	TGME49_219310	FALSE	TGME49_247770	TRUE	TGME49_230520	TRUE	TGME49_227948
TGGT1_261440	TGME49_210790	TGME49_219550	FALSE	TGME49_248260	FALSE	TGME49_231350	TRUE	TGME49_228770
TGGT1_305290	TGME49_210820	TGME49_219682	TRUE	TGME49_248950	FALSE	TGME49_231460	FALSE	TGME49_229420
TGGT1_248720	TGME49_211030	TGME49_219850	TRUE	TGME49_249320	TRUE	TGME49_231750	FALSE	TGME49_229920
TGGT1_285780	TGME49_211060	TGME49_220100	TRUE	TGME49_249702	TRUE	TGME49_232090	TRUE	TGME49_230410
TGGT1_270090	TGME49_211090	TGME49_221430	FALSE	TGME49_249900	TRUE	TGME49_232815	TRUE	TGME49_230520
TGGT1_255390	TGME49_211260	TGME49_221510	TRUE	TGME49_249910	FALSE	TGME49_233930	TRUE	TGME49_230910
TGGT1_226410	TGME49_211290	TGME49_222210	TRUE	TGME49_252630	TRUE	TGME49_234510	FALSE	TGME49_231350
TGGT1_209440	TGME49_211300	TGME49_222660	FALSE	TGME49_254030	TRUE	TGME49_235398	FALSE	TGME49_231410
TGGT1_268340	TGME49_211330	TGME49_222910	TRUE	TGME49_254250	FALSE	TGME49_236000	FALSE	TGME49_231850
TGGT1_315420	TGME49_211600	TGME49_222952	FALSE	TGME49_255400	TRUE	TGME49_236140	TRUE	TGME49_231910
TGGT1_224160	TGME49_211680	TGME49_222990	FALSE	TGME49_255440	FALSE	TGME49_236250	FALSE	TGME49_231930
TGGT1_233220	TGME49_211710	TGME49_223270	TRUE	TGME49_255670	FALSE	TGME49_236520	FALSE	TGME49_232090
TGGT1_297160	TGME49_212140	TGME49_223500	FALSE	TGME49_255910	FALSE	TGME49_236820	FALSE	TGME49_232440
TGGT1_246540	TGME49_212270	TGME49_223660	FALSE	TGME49_257110	FALSE	TGME49_237010	TRUE	TGME49_232540
TGGT1_320220	TGME49_212300	TGME49_224090	TRUE	TGME49_257160	TRUE	TGME49_237470	TRUE	TGME49_232600
TGGT1_201880	TGME49_212930	TGME49_224350	TRUE	TGME49_257440	TRUE	TGME49_237560	TRUE	TGME49_232815
TGGT1_320140	TGME49_213050	TGME49_224490	FALSE	TGME49_258060	TRUE	TGME49_239080	FALSE	TGME49_233100
TGGT1_288750	TGME49_213065	TGME49_224730	FALSE	TGME49_258650	FALSE	TGME49_239490	TRUE	TGME49_233890
TGGT1_236210	TGME49_213067	TGME49_224910	FALSE	TGME49_258860	FALSE	TGME49_240550	FALSE	TGME49_233930
TGGT1_202680	TGME49_213069	TGME49_225240	FALSE	TGME49_259610	FALSE	TGME49_240670	FALSE	TGME49_234420
TGGT1_227910	TGME49_213670	TGME49_225380	FALSE	TGME49_260180	TRUE	TGME49_242580	FALSE	TGME49_235880
TGGT1_214250	TGME49_213746	TGME49_225550	TRUE	TGME49_260870	FALSE	TGME49_244200	TRUE	TGME49_236140
TGGT1_207170	TGME49_213752	TGME49_226280	FALSE	TGME49_260990	FALSE	TGME49_244570	TRUE	TGME49_236210
TGGT1_203620	TGME49_213940	TGME49_226590	TRUE	TGME49_261950	TRUE	TGME49_247550	TRUE	TGME49_236510
TGGT1_226755	TGME49_214080	TGME49_226730	TRUE	TGME49_262640	TRUE	TGME49_249000	FALSE	TGME49_237010
TGGT1_253900	TGME49_214150	TGME49_227360	FALSE	TGME49_263080	TRUE	TGME49_249630	TRUE	TGME49_237150
TGGT1_273490	TGME49_214250	TGME49_227400	FALSE	TGME49_263280	TRUE	TGME49_249690	TRUE	TGME49_237470
TGGT1_214260	TGME49_214260	TGME49_227830	TRUE	TGME49_263300	TRUE	TGME49_249790	FALSE	TGME49_237560
TGGT1_307570	TGME49_214320	TGME49_227910	TRUE	TGME49_263323	TRUE	TGME49_251780	TRUE	TGME49_239490
TGGT1_268430	TGME49_214750	TGME49_227948	TRUE	TGME49_263630	TRUE	TGME49_251885	TRUE	TGME49_240830
TGGT1_202420	TGME49_214770	TGME49_227990	FALSE	TGME49_263730	TRUE	TGME49_251890	FALSE	TGME49_242460
TGGT1_255180	TGME49_214790	TGME49_228250	FALSE	TGME49_263750	FALSE	TGME49_251950	TRUE	TGME49_242840
TGGT1_316380	TGME49_214930	TGME49_229340	FALSE	TGME49_263990	TRUE	TGME49_252480	FALSE	TGME49_243490
TGGT1_290150	TGME49_214940	TGME49_229620	FALSE	TGME49_264040	TRUE	TGME49_253800	FALSE	TGME49_243580
TGGT1_268950	TGME49_214950	TGME49_229740	FALSE	TGME49_265370	TRUE	TGME49_254050	FALSE	TGME49_243950
TGGT1_233810	TGME49_215220	TGME49_229900	FALSE	TGME49_267700	TRUE	TGME49_254230	FALSE	TGME49_244200
TGGT1_231930	TGME49_215280	TGME49_229920	TRUE	TGME49_268830	TRUE	TGME49_254410	TRUE	TGME49_244570
TGGT1_278050	TGME49_215290	TGME49_229930	FALSE	TGME49_269000	TRUE	TGME49_254610	TRUE	TGME49_245450
TGGT1_223590	TGME49_215350	TGME49_230050	FALSE	TGME49_270360	FALSE	TGME49_254800	FALSE	TGME49_246540
TGGT1_314090	TGME49_215390	TGME49_230410	TRUE	TGME49_270800	FALSE	TGME49_254810	FALSE	TGME49_246920
TGGT1_242290	TGME49_215430	TGME49_230520	TRUE	TGME49_272490	FALSE	TGME49_256810	FALSE	TGME49_247410
TGGT1_239500	TGME49_215490	TGME49_230690	FALSE	TGME49_273630	FALSE	TGME49_257480	TRUE	TGME49_247550
TGGT1_254900	TGME49_215530	TGME49_230910	TRUE	TGME49_273830	FALSE	TGME49_257730	TRUE	TGME49_247590
TGGT1_218920	TGME49_215560	TGME49_231150	FALSE	TGME49_274060	TRUE	TGME49_258100	FALSE	TGME49_247770
TGGT1_258150	TGME49_215590	TGME49_231410	TRUE	TGME49_275980	TRUE	TGME49_258630	TRUE	TGME49_248320
TGGT1_280710	TGME49_215610	TGME49_231460	FALSE	TGME49_277090	FALSE	TGME49_259710	TRUE	TGME49_248600
TGGT1_306930	TGME49_215680	TGME49_231750	FALSE	TGME49_278720	TRUE	TGME49_259850	FALSE	TGME49_249180
TGGT1_290005	TGME49_215775	TGME49_231850	TRUE	TGME49_278740	TRUE	TGME49_260170	TRUE	TGME49_249320
TGGT1_216450	TGME49_215785	TGME49_231910	TRUE	TGME49_278990	TRUE	TGME49_260660	FALSE	TGME49_249390
TGGT1_287210	TGME49_215900	TGME49_231970	FALSE	TGME49_280730	TRUE	TGME49_261030	TRUE	TGME49_249630
TGGT1_244560	TGME49_215980	TGME49_232090	TRUE	TGME49_282180	TRUE	TGME49_261475	FALSE	TGME49_249690
TGGT1_258870B	TGME49_216130	TGME49_232340	FALSE	TGME49_283590	TRUE	TGME49_261510	FALSE	TGME49_249702
TGGT1_223920	TGME49_216150	TGME49_232440	TRUE	TGME49_284540	TRUE	TGME49_262000	FALSE	TGME49_249900
TGGT1_228170	TGME49_216155	TGME49_232540	TRUE	TGME49_285510	TRUE	TGME49_262520	FALSE	TGME49_251780
TGGT1_310470	TGME49_216180	TGME49_232600	TRUE	TGME49_286530	TRUE	TGME49_262810	TRUE	TGME49_251885
TGGT1_411060	TGME49_216210	TGME49_233680	FALSE	TGME49_286650	TRUE	TGME49_263110	FALSE	TGME49_251950
TGGT1_228340	TGME49_216335	TGME49_233890	TRUE	TGME49_288400	TRUE	TGME49_263530	TRUE	TGME49_252630
TGGT1_259010	TGME49_216450	TGME49_233930	TRUE	TGME49_288710	TRUE	TGME49_263550	FALSE	TGME49_254030
TGGT1_232830	TGME49_216510	TGME49_234190	FALSE	TGME49_288750	TRUE	TGME49_263840	FALSE	TGME49_254410
TGGT1_244380	TGME49_216530	TGME49_234420	TRUE	TGME49_288830	TRUE	TGME49_264160	FALSE	TGME49_254610
TGGT1_297970	TGME49_216650	TGME49_235340	FALSE	TGME49_289960	FALSE	TGME49_265180	TRUE	TGME49_255400
TGGT1_213065	TGME49_216660	TGME49_235398	FALSE	TGME49_290030	TRUE	TGME49_265220	TRUE	TGME49_257160
TGGT1_254030	TGME49_216780	TGME49_236000	FALSE	TGME49_293350	TRUE	TGME49_265360	FALSE	TGME49_257440
TGGT1_257160	TGME49_216820	TGME49_236140	TRUE	TGME49_293390	TRUE	TGME49_265470	FALSE	TGME49_257480
TGGT1_225555	TGME49_216875	TGME49_236210	TRUE	TGME49_293400	FALSE	TGME49_266260	FALSE	TGME49_257730
TGGT1_226590	TGME49_216880	TGME49_236250	FALSE	TGME49_295035	FALSE	TGME49_266840	FALSE	TGME49_258060
TGGT1_312160	TGME49_217020	TGME49_236510	TRUE	TGME49_295690	TRUE	TGME49_267040	FALSE	TGME49_258630
TGGT1_242840	TGME49_217530	TGME49_236840	FALSE	TGME49_297160	TRUE	TGME49_267330	TRUE	TGME49_259710
TGGT1_221510	TGME49_217680	TGME49_237010	TRUE	TGME49_297810	TRUE	TGME49_267560	TRUE	TGME49_260170
TGGT1_306670	TGME49_217740	TGME49_237150	TRUE	TGME49_298030	FALSE	TGME49_267775	FALSE	TGME49_260180
TGGT1_200310	TGME49_217790	TGME49_237470	TRUE	TGME49_300020	TRUE	TGME49_268260	FALSE	TGME49_261030
TGGT1_297810	TGME49_217890	TGME49_237560	TRUE	TGME49_304640	FALSE	TGME49_268290	FALSE	TGME49_261600
TGGT1_263630	TGME49_218240	TGME49_238000	FALSE	TGME49_305480	FALSE	TGME49_268650	TRUE	TGME49_261950
TGGT1_286530	TGME49_218270	TGME49_238040	FALSE	TGME49_306650	TRUE	TGME49_268730	TRUE	TGME49_262380
TGGT1_209260	TGME49_218280	TGME49_239087	FALSE	TGME49_306670	TRUE	TGME49_268740	FALSE	TGME49_262640
TGGT1_265370	TGME49_218410	TGME49_239490	TRUE	TGME49_309940	FALSE	TGME49_268890	TRUE	TGME49_262810
TGGT1_264040	TGME49_218520	TGME49_239720	FALSE	TGME49_310180	TRUE	TGME49_270120	FALSE	TGME49_263080
TGGT1_316255	TGME49_218560	TGME49_240670	FALSE	TGME49_311150	FALSE	TGME49_270150	FALSE	TGME49_263090
TGGT1_247770	TGME49_218590	TGME49_240830	TRUE	TGME49_311680	TRUE	TGME49_270310	FALSE	TGME49_263280
TGGT1_262640	TGME49_218920	TGME49_242460	TRUE	TGME49_312160	TRUE	TGME49_271820	TRUE	TGME49_263300
TGGT1_229920	TGME49_218940	TGME49_242840	TRUE	TGME49_312220	TRUE	TGME49_272230	TRUE	TGME49_263323
TGGT1_216210	TGME49_219320	TGME49_243490	TRUE	TGME49_312470	TRUE	TGME49_272670	FALSE	TGME49_263530
TGGT1_240600	TGME49_219450	TGME49_243530	FALSE	TGME49_313070	TRUE	TGME49_273885	TRUE	TGME49_263630
TGGT1_277895	TGME49_219540	TGME49_243580	TRUE	TGME49_313970	TRUE	TGME49_277690	FALSE	TGME49_263730
TGGT1_223940	TGME49_219630	TGME49_243960	FALSE	TGME49_314042	TRUE	TGME49_278220	FALSE	TGME49_263990
TGGT1_219850	TGME49_219682	TGME49_244200	TRUE	TGME49_314820	TRUE	TGME49_278250	FALSE	TGME49_264040
TGGT1_217890	TGME49_219750	TGME49_244460	FALSE	TGME49_315770	TRUE	TGME49_284190	TRUE	TGME49_265180
TGGT1_315930	TGME49_219800	TGME49_244870	FALSE	TGME49_315930	TRUE	TGME49_284580	FALSE	TGME49_265220
TGGT1_206480	TGME49_219820	TGME49_246060	FALSE	TGME49_316140	TRUE	TGME49_285170	FALSE	TGME49_265370
TGGT1_227920	TGME49_219850	TGME49_246530	FALSE	TGME49_316255	TRUE	TGME49_285272	FALSE	TGME49_267330
TGGT1_226500	TGME49_220100	TGME49_246540	TRUE	TGME49_320015	FALSE	TGME49_285680	TRUE	TGME49_267560
TGGT1_223485	TGME49_220208	TGME49_246920	TRUE	TGME49_320140	TRUE	TGME49_285750	TRUE	TGME49_267700
TGGT1_252630	TGME49_220240	TGME49_247410	TRUE	TGME49_320220	TRUE	TGME49_285840	TRUE	TGME49_268650
TGGT1_306650	TGME49_220320	TGME49_247450	FALSE	TGME49_330000	FALSE	TGME49_285970	FALSE	TGME49_268730
TGGT1_215280	TGME49_220890	TGME49_247550	TRUE			TGME49_286260	TRUE	TGME49_268830
TGGT1_219682	TGME49_220950	TGME49_247770	TRUE			TGME49_288320	TRUE	TGME49_268890
TGGT1_243700	TGME49_221170	TGME49_248320	TRUE			TGME49_288500	TRUE	TGME49_269000
TGGT1_221470	TGME49_221210	TGME49_248600	TRUE			TGME49_288510	FALSE	TGME49_271820
TGGT1_262780	TGME49_221310	TGME49_248640	FALSE			TGME49_288620	FALSE	TGME49_272230
TGGT1_227948	TGME49_221320	TGME49_249180	TRUE			TGME49_288685	TRUE	TGME49_273885
TGGT1_219320	TGME49_221470	TGME49_249390	TRUE			TGME49_288990	FALSE	TGME49_273930
TGGT1_290840	TGME49_221480	TGME49_249630	TRUE			TGME49_289140	FALSE	TGME49_274060
TGGT1_249850	TGME49_221510	TGME49_249690	TRUE			TGME49_289180	FALSE	TGME49_275980
TGGT1_230350	TGME49_221710	TGME49_249702	TRUE			TGME49_289780	FALSE	TGME49_276210
TGGT1_305050	TGME49_221720	TGME49_249730	FALSE			TGME49_290180	FALSE	TGME49_278720
TGGT1_269442	TGME49_221922	TGME49_249900	TRUE			TGME49_290460	FALSE	TGME49_278740
TGGT1_235470	TGME49_222020	TGME49_249910	FALSE			TGME49_290600	TRUE	TGME49_278990
TGGT1_257680	TGME49_222100	TGME49_251780	TRUE			TGME49_290650	FALSE	TGME49_280730
TGGT1_224670	TGME49_222170	TGME49_251890	FALSE			TGME49_290840	TRUE	TGME49_281630
TGGT1_281630	TGME49_222210	TGME49_251950	TRUE			TGME49_290900	TRUE	TGME49_282180
TGGT1_306970	TGME49_222220	TGME49_252290	FALSE			TGME49_291350	FALSE	TGME49_283590
TGGT1_322000	TGME49_222300	TGME49_252630	TRUE			TGME49_292300	FALSE	TGME49_283830
TGGT1_291930	TGME49_222910	TGME49_253800	FALSE			TGME49_292920	TRUE	TGME49_284190
TGGT1_234560	TGME49_223040	TGME49_254030	TRUE			TGME49_292975	FALSE	TGME49_284540
TGGT1_217680	TGME49_223125	TGME49_254230	FALSE			TGME49_293310	FALSE	TGME49_285510
TGGT1_206510	TGME49_223270	TGME49_254400	FALSE			TGME49_294190	FALSE	TGME49_285680
TGGT1_279400	TGME49_223450	TGME49_254410	TRUE			TGME49_295370	TRUE	TGME49_285750
TGGT1_254080	TGME49_223590	TGME49_254530	FALSE			TGME49_295380	FALSE	TGME49_285840
TGGT1_258630	TGME49_223920	TGME49_254800	FALSE			TGME49_297170	FALSE	TGME49_286120
TGGT1_259880	TGME49_223940	TGME49_254810	FALSE			TGME49_297845	FALSE	TGME49_286260
TGGT1_293340	TGME49_223970	TGME49_255170	FALSE			TGME49_297890	FALSE	TGME49_286530
TGGT1_214950	TGME49_224010	TGME49_257090	FALSE			TGME49_299070	TRUE	TGME49_286580
TGGT1_310790	TGME49_224090	TGME49_257390	FALSE			TGME49_299168	FALSE	TGME49_286650
TGGT1_297880	TGME49_224160	TGME49_257480	TRUE			TGME49_300030	FALSE	TGME49_288320
TGGT1_316280	TGME49_224350	TGME49_257500	FALSE			TGME49_301120	TRUE	TGME49_288400
TGGT1_233890	TGME49_224460	TGME49_257560	FALSE			TGME49_304660	TRUE	TGME49_288500
TGGT1_288360	TGME49_224570	TGME49_257730	TRUE			TGME49_308580	TRUE	TGME49_288685
TGGT1_225550	TGME49_224670	TGME49_258000	FALSE			TGME49_309010	TRUE	TGME49_288710
TGGT1_255715	TGME49_224900	TGME49_258100	FALSE			TGME49_309390	FALSE	TGME49_288750
TGGT1_256100	TGME49_224950	TGME49_258650	FALSE			TGME49_309752	TRUE	TGME49_288830
TGGT1_209170	TGME49_225060	TGME49_259550	FALSE			TGME49_310118	FALSE	TGME49_289650
TGGT1_272540	TGME49_225080	TGME49_259710	TRUE			TGME49_310290	FALSE	TGME49_290030
TGGT1_295370	TGME49_225120	TGME49_259850	FALSE			TGME49_310300	FALSE	TGME49_290600
TGGT1_239020	TGME49_225150	TGME49_260140	FALSE			TGME49_310500	FALSE	TGME49_290840
TGGT1_290300	TGME49_225320	TGME49_260170	TRUE			TGME49_312390	FALSE	TGME49_290900
TGGT1_249890	TGME49_225550	TGME49_260180	TRUE			TGME49_313140	TRUE	TGME49_291930
TGGT1_225920	TGME49_225555	TGME49_260470	FALSE			TGME49_313240	FALSE	TGME49_292920
TGGT1_243490	TGME49_225710	TGME49_260660	FALSE			TGME49_313700	TRUE	TGME49_293350
TGGT1_267090	TGME49_225730	TGME49_260790	FALSE			TGME49_313770	FALSE	TGME49_293390
TGGT1_222220	TGME49_225800	TGME49_260840	FALSE			TGME49_314270	FALSE	TGME49_293470
TGGT1_280730	TGME49_225860	TGME49_261030	TRUE			TGME49_314295	FALSE	TGME49_295370
TGGT1_228070	TGME49_225920	TGME49_261510	FALSE			TGME49_314400	TRUE	TGME49_295690
TGGT1_259260	TGME49_225930	TGME49_261600	TRUE			TGME49_314422	FALSE	TGME49_297160
TGGT1_203990	TGME49_225990	TGME49_261950	TRUE			TGME49_314680	FALSE	TGME49_297810
TGGT1_234420	TGME49_226000	TGME49_262100	FALSE			TGME49_314690	FALSE	TGME49_299070
TGGT1_202630	TGME49_226020	TGME49_262380	TRUE			TGME49_315230	TRUE	TGME49_299810
TGGT1_300100	TGME49_226030	TGME49_262640	TRUE			TGME49_316330	TRUE	TGME49_300020
TGGT1_311470	TGME49_226068	TGME49_263080	TRUE			TGME49_318290	FALSE	TGME49_300260
TGGT1_299780	TGME49_226072	TGME49_263090	TRUE			TGME49_318400	FALSE	TGME49_301120
TGGT1_215560	TGME49_226220	TGME49_263400	FALSE			TGME49_318560	TRUE	TGME49_304660
TGGT1_227280	TGME49_226320	TGME49_263530	TRUE			TGME49_319540	FALSE	TGME49_306650
TGGT1_220100	TGME49_226380	TGME49_263630	TRUE			TGME49_319730	TRUE	TGME49_306670
TGGT1_279100	TGME49_226400	TGME49_263730	TRUE			TGME49_320700	FALSE	TGME49_306970
TGGT1_410370	TGME49_226410	TGME49_263750	FALSE					TGME49_307570
TGGT1_220950	TGME49_226420	TGME49_263840	FALSE					TGME49_308580
TGGT1_410360	TGME49_226430	TGME49_264040	TRUE					TGME49_309010
TGGT1_295620	TGME49_226500	TGME49_264160	FALSE					TGME49_309730
TGGT1_252380	TGME49_226590	TGME49_264730	FALSE					TGME49_309752
TGGT1_249320	TGME49_226730	TGME49_265220	TRUE					TGME49_310180
TGGT1_226940	TGME49_226755	TGME49_265360	FALSE					TGME49_310360
TGGT1_227930	TGME49_226810	TGME49_265370	TRUE					TGME49_310470
TGGT1_273110	TGME49_226830	TGME49_265470	FALSE					TGME49_311240
TGGT1_201390	TGME49_226860	TGME49_266260	FALSE					TGME49_311680
TGGT1_312270	TGME49_226890	TGME49_266840	FALSE					TGME49_312160
TGGT1_265220	TGME49_226940	TGME49_266850	FALSE					TGME49_312220
TGGT1_226380	TGME49_226960	TGME49_267040	FALSE					TGME49_312470
TGGT1_258380	TGME49_227150	TGME49_267330	TRUE					TGME49_313070
TGGT1_223450A	TGME49_227280	TGME49_267560	TRUE					TGME49_313140
TGGT1_248600	TGME49_227420	TGME49_267775	FALSE					TGME49_313700
TGGT1_297070	TGME49_227620	TGME49_268260	FALSE					TGME49_313970
TGGT1_256830	TGME49_227810	TGME49_268290	FALSE					TGME49_314042
TGGT1_231350	TGME49_227830	TGME49_268650	TRUE					TGME49_314400
TGGT1_207760	TGME49_227870	TGME49_268830	TRUE					TGME49_314820
TGGT1_222210	TGME49_227910	TGME49_268890	TRUE					TGME49_315230
TGGT1_319920	TGME49_227920	TGME49_269000	TRUE					TGME49_315770
TGGT1_202950	TGME49_227930	TGME49_269180	FALSE					TGME49_315930
TGGT1_226000	TGME49_227948	TGME49_269800	FALSE					TGME49_316140
TGGT1_215350	TGME49_227952	TGME49_270090	FALSE					TGME49_316255
TGGT1_310360	TGME49_227970	TGME49_270120	FALSE					TGME49_316330
TGGT1_225730	TGME49_228070	TGME49_270150	FALSE					TGME49_318430
TGGT1_312630	TGME49_228160	TGME49_270770	FALSE					TGME49_318560
TGGT1_253870	TGME49_228170	TGME49_270800	FALSE					TGME49_319730
TGGT1_216875	TGME49_228340	TGME49_271110	FALSE					TGME49_319920
TGGT1_208360	TGME49_228390	TGME49_271820	TRUE					TGME49_320140
TGGT1_220320	TGME49_228395	TGME49_272030	FALSE					TGME49_320220
TGGT1_269960	TGME49_228420	TGME49_272230	TRUE
TGGT1_261950	TGME49_228770	TGME49_272490	FALSE
TGGT1_290710	TGME49_229010	TGME49_272670	FALSE
TGGT1_247410	TGME49_229320	TGME49_273100	FALSE
TGGT1_215610	TGME49_229330	TGME49_273370	FALSE
TGGT1_263990	TGME49_229420	TGME49_273885	TRUE
TGGT1_218940	TGME49_229480	TGME49_273930	TRUE
TGGT1_282180	TGME49_229490	TGME49_274060	TRUE
TGGT1_260180	TGME49_229500	TGME49_275650	FALSE
TGGT1_268835	TGME49_229680	TGME49_276210	TRUE
TGGT1_290030	TGME49_229920	TGME49_277700	FALSE
TGGT1_231410	TGME49_229990	TGME49_277840	FALSE
TGGT1_245450	TGME49_230150	TGME49_277870	FALSE
TGGT1_310180	TGME49_230350	TGME49_278220	FALSE
TGGT1_231910	TGME49_230380	TGME49_278250	FALSE
TGGT1_211060	TGME49_230410	TGME49_278720	TRUE
TGGT1_285510	TGME49_230420	TGME49_278990	TRUE
TGGT1_314820	TGME49_230520	TGME49_281370	FALSE
TGGT1_204400	TGME49_230830	TGME49_281630	TRUE
TGGT1_263080	TGME49_230910	TGME49_282040	FALSE
TGGT1_208440	TGME49_230960	TGME49_282180	TRUE
TGGT1_201800	TGME49_231160	TGME49_283830	TRUE
TGGT1_214930	TGME49_231350	TGME49_283850	FALSE
TGGT1_223040	TGME49_231410	TGME49_284040	FALSE
TGGT1_258060	TGME49_231600	TGME49_284540	TRUE
TGGT1_288380	TGME49_231610	TGME49_285268	FALSE
TGGT1_248880	TGME49_231630	TGME49_285272	FALSE
TGGT1_289680	TGME49_231815	TGME49_285680	TRUE
TGGT1_263700	TGME49_231850	TGME49_285750	TRUE
TGGT1_276140	TGME49_231890	TGME49_285840	TRUE
TGGT1_250770	TGME49_231910	TGME49_285970	FALSE
TGGT1_205470	TGME49_231930	TGME49_286120	TRUE
TGGT1_269950	TGME49_232030	TGME49_286260	TRUE
TGGT1_268850	TGME49_232080	TGME49_286410	FALSE
TGGT1_284540	TGME49_232090	TGME49_286530	TRUE
TGGT1_214770	TGME49_232250	TGME49_286580	TRUE
TGGT1_273090	TGME49_232280	TGME49_286750	FALSE
TGGT1_311720	TGME49_232350	TGME49_288400	TRUE
TGGT1_263090	TGME49_232440	TGME49_288500	TRUE
TGGT1_206550	TGME49_232475	TGME49_288685	TRUE
TGGT1_240430	TGME49_232540	TGME49_288710	TRUE
TGGT1_269410	TGME49_232600	TGME49_288750	TRUE
TGGT1_233120	TGME49_232750	TGME49_288830	TRUE
TGGT1_225150	TGME49_232815	TGME49_289140	FALSE
TGGT1_223270	TGME49_232830	TGME49_289330	FALSE
TGGT1_310720A	TGME49_232940	TGME49_289650	TRUE
TGGT1_315845	TGME49_233100	TGME49_289780	FALSE
TGGT1_215900	TGME49_233120	TGME49_290030	TRUE
TGGT1_221710	TGME49_233130	TGME49_290290	FALSE
TGGT1_284670	TGME49_233220	TGME49_290460	FALSE
TGGT1_310460	TGME49_233450	TGME49_290600	TRUE
TGGT1_242625	TGME49_233460	TGME49_290840	TRUE
TGGT1_226890	TGME49_233480	TGME49_291350	FALSE
TGGT1_411760	TGME49_233500	TGME49_291930	TRUE
TGGT1_209030	TGME49_233540	TGME49_291950	FALSE
TGGT1_273760	TGME49_233735	TGME49_292035	FALSE
TGGT1_318230	TGME49_233770	TGME49_292300	FALSE
TGGT1_294800A	TGME49_233810	TGME49_292920	TRUE
TGGT1_294820	TGME49_233890	TGME49_292975	FALSE
TGGT1_249590	TGME49_233930	TGME49_293180	FALSE
TGGT1_210730	TGME49_234300	TGME49_293330	FALSE
TGGT1_214150	TGME49_234380	TGME49_293470	TRUE
TGGT1_224010	TGME49_234410	TGME49_293510	FALSE
TGGT1_231610	TGME49_234420	TGME49_294350	FALSE
TGGT1_313970	TGME49_234430	TGME49_294710	FALSE
TGGT1_229490	TGME49_234560	TGME49_295370	TRUE
TGGT1_267560	TGME49_235130	TGME49_295380	FALSE
TGGT1_313080	TGME49_235150	TGME49_295590	FALSE
TGGT1_288710	TGME49_235190	TGME49_295690	TRUE
TGGT1_225120	TGME49_235200	TGME49_297160	TRUE
TGGT1_314910	TGME49_235315	TGME49_297420	FALSE
TGGT1_233735	TGME49_235390	TGME49_297720	FALSE
TGGT1_254720	TGME49_235470	TGME49_297745	FALSE
TGGT1_254470	TGME49_235880	TGME49_297810	TRUE
TGGT1_211290	TGME49_235920	TGME49_297890	FALSE
TGGT1_243655	TGME49_236040	TGME49_298020	FALSE
TGGT1_232440	TGME49_236050	TGME49_298030	FALSE
TGGT1_224460	TGME49_236070	TGME49_298610	FALSE
TGGT1_216530	TGME49_236140	TGME49_299070	TRUE
TGGT1_213940	TGME49_236200	TGME49_299810	TRUE
TGGT1_221922	TGME49_236210	TGME49_299900	FALSE
TGGT1_222170	TGME49_236510	TGME49_300030	FALSE
TGGT1_216510	TGME49_236850	TGME49_300260	TRUE
TGGT1_284190	TGME49_236890	TGME49_301120	TRUE
TGGT1_289940	TGME49_236960	TGME49_304640	FALSE
TGGT1_239810	TGME49_236980	TGME49_305190	FALSE
TGGT1_236070	TGME49_236990	TGME49_305340	FALSE
TGGT1_318560	TGME49_237010	TGME49_305610	FALSE
TGGT1_236890	TGME49_237150	TGME49_306220	FALSE
TGGT1_269000	TGME49_237250	TGME49_306650	TRUE
TGGT1_249690	TGME49_237470	TGME49_306670	TRUE
TGGT1_215430	TGME49_237560	TGME49_306970	TRUE
TGGT1_225990	TGME49_237700	TGME49_307040	FALSE
TGGT1_266120	TGME49_237880	TGME49_307570	TRUE
TGGT1_254410	TGME49_238050	TGME49_307810	FALSE
TGGT1_263280	TGME49_238100	TGME49_308580	TRUE
TGGT1_251540	TGME49_238150	TGME49_309010	TRUE
TGGT1_218240	TGME49_238440	TGME49_309730	TRUE
TGGT1_212140	TGME49_238460	TGME49_309752	TRUE
TGGT1_258050	TGME49_238470	TGME49_310118	FALSE
TGGT1_202200	TGME49_238480	TGME49_310300	FALSE
TGGT1_236040	TGME49_238490	TGME49_310360	TRUE
TGGT1_313380	TGME49_238500	TGME49_310470	TRUE
TGGT1_214080	TGME49_238520	TGME49_310640	FALSE
TGGT1_262620	TGME49_238530	TGME49_311150	FALSE
TGGT1_230910	TGME49_238850	TGME49_311230	FALSE
TGGT1_324600	TGME49_238915	TGME49_311240	TRUE
TGGT1_253860	TGME49_239020	TGME49_311400	FALSE
TGGT1_312220	TGME49_239320	TGME49_311480	FALSE
TGGT1_247580	TGME49_239490	TGME49_312160	TRUE
TGGT1_263323	TGME49_239500	TGME49_313070	TRUE
TGGT1_226430	TGME49_239560	TGME49_313140	TRUE
TGGT1_239320	TGME49_239680	TGME49_313240	FALSE
TGGT1_290890	TGME49_239740	TGME49_313270	FALSE
TGGT1_213050	TGME49_239810	TGME49_313700	TRUE
TGGT1_321530	TGME49_239890	TGME49_313770	FALSE
TGGT1_259240	TGME49_240280	TGME49_313960	FALSE
TGGT1_261030	TGME49_240390	TGME49_314295	FALSE
TGGT1_312470	TGME49_240430	TGME49_314400	TRUE
TGGT1_311680	TGME49_240510	TGME49_314690	FALSE
TGGT1_214790	TGME49_240520	TGME49_315270	FALSE
TGGT1_252500	TGME49_240600	TGME49_315930	TRUE
TGGT1_240520	TGME49_240810	TGME49_316120	FALSE
TGGT1_262810	TGME49_240830	TGME49_316255	TRUE
TGGT1_262920	TGME49_240890	TGME49_316330	TRUE
TGGT1_215220	TGME49_241000	TGME49_316570	FALSE
TGGT1_299810	TGME49_242070	TGME49_316610	FALSE
TGGT1_273960	TGME49_242100	TGME49_316730	FALSE
TGGT1_211710	TGME49_242110	TGME49_316900	FALSE
TGGT1_252360	TGME49_242118	TGME49_318170	FALSE
TGGT1_314970	TGME49_242230	TGME49_318400	FALSE
TGGT1_309810	TGME49_242240	TGME49_318430	TRUE
TGGT1_235880	TGME49_242250	TGME49_318560	TRUE
TGGT1_264080	TGME49_242290	TGME49_319540	FALSE
TGGT1_251950	TGME49_242400	TGME49_319920	TRUE
TGGT1_291890	TGME49_242460	TGME49_320015	FALSE
TGGT1_260170	TGME49_242625	TGME49_320140	TRUE
TGGT1_223125	TGME49_242830	TGME49_320160	FALSE
TGGT1_258640	TGME49_242840	TGME49_320220	TRUE
TGGT1_249630	TGME49_243250	TGME49_320570	FALSE
TGGT1_316330	TGME49_243350	TGME49_320700	FALSE
TGGT1_309590	TGME49_243482	TGME49_320740	FALSE
TGGT1_225080	TGME49_243490	TGME49_321370	FALSE
TGGT1_259710	TGME49_243580	TGME49_321680	FALSE
TGGT1_232475	TGME49_243655
TGGT1_211260	TGME49_243730
TGGT1_221210	TGME49_243910
TGGT1_286650	TGME49_243930
TGGT1_270320	TGME49_243950
TGGT1_253990	TGME49_244110
TGGT1_214320	TGME49_244200
TGGT1_246750	TGME49_244250
TGGT1_217790	TGME49_244380
TGGT1_200360	TGME49_244440
TGGT1_253430	TGME49_244560
TGGT1_246450	TGME49_244570
TGGT1_293430	TGME49_244580
TGGT1_257530	TGME49_245450
TGGT1_268730	TGME49_245485
TGGT1_222910	TGME49_245490
TGGT1_232815	TGME49_245670
TGGT1_243930	TGME49_246178
TGGT1_215390	TGME49_246450
TGGT1_312150	TGME49_246540
TGGT1_230380	TGME49_246580
TGGT1_235150	TGME49_246750
TGGT1_210750	TGME49_246920
TGGT1_218590	TGME49_246960
TGGT1_313140	TGME49_247220
TGGT1_270240	TGME49_247350
TGGT1_209985	TGME49_247360
TGGT1_309730	TGME49_247410
TGGT1_226030	TGME49_247440
TGGT1_267330	TGME49_247510
TGGT1_269980	TGME49_247550
TGGT1_206470	TGME49_247580
TGGT1_262710	TGME49_247590
TGGT1_240810	TGME49_247770
TGGT1_251930	TGME49_247960
TGGT1_211030	TGME49_248320
TGGT1_259155	TGME49_248420
TGGT1_223970	TGME49_248460
TGGT1_212270	TGME49_248600
TGGT1_283540	TGME49_248670
TGGT1_216820	TGME49_248720
TGGT1_299110	TGME49_248850
TGGT1_233130	TGME49_248880
TGGT1_226960	TGME49_248940
TGGT1_321570	TGME49_249180
TGGT1_242070	TGME49_249320
TGGT1_233450	TGME49_249390
TGGT1_255260	TGME49_249590
TGGT1_219450	TGME49_249630
TGGT1_244570	TGME49_249670
TGGT1_226020	TGME49_249690
TGGT1_319340	TGME49_249702
TGGT1_246178	TGME49_249770
TGGT1_310080	TGME49_249840
TGGT1_268890	TGME49_249850
TGGT1_306060	TGME49_249890
TGGT1_315230	TGME49_249900
TGGT1_226860	TGME49_249990
TGGT1_240830	TGME49_250710
TGGT1_281440	TGME49_250770
TGGT1_251885	TGME49_251540
TGGT1_278510	TGME49_251690
TGGT1_309210	TGME49_251780
TGGT1_359770	TGME49_251810
TGGT1_231850	TGME49_251885
TGGT1_288685	TGME49_251930
TGGT1_295690	TGME49_251950
TGGT1_290900	TGME49_252270
TGGT1_263530	TGME49_252360
TGGT1_263300	TGME49_252380
TGGT1_227810	TGME49_252500
TGGT1_261740	TGME49_252630
TGGT1_290700	TGME49_253040
TGGT1_211600	TGME49_253130
TGGT1_286450	TGME49_253290
TGGT1_263850	TGME49_253370
TGGT1_238915	TGME49_253430
TGGT1_236850	TGME49_253510
TGGT1_247510	TGME49_253640
TGGT1_257040	TGME49_253650
TGGT1_254610	TGME49_253860
TGGT1_285840	TGME49_253870
TGGT1_248320	TGME49_253900
TGGT1_255420	TGME49_253990
TGGT1_309760	TGME49_254030
TGGT1_310780	TGME49_254080
TGGT1_249702	TGME49_254410
TGGT1_265450	TGME49_254470
TGGT1_258100	TGME49_254610
TGGT1_304660	TGME49_254690
TGGT1_262380	TGME49_254720
TGGT1_288320	TGME49_254880
TGGT1_312110	TGME49_254900
TGGT1_262050	TGME49_255180
TGGT1_285680	TGME49_255190
TGGT1_212930	TGME49_255260
TGGT1_228770	TGME49_255390
TGGT1_200290	TGME49_255400
TGGT1_254690	TGME49_255420
TGGT1_229500	TGME49_255715
TGGT1_224090	TGME49_255890
TGGT1_273930	TGME49_256000
TGGT1_203450	TGME49_256090
TGGT1_320600	TGME49_256100
TGGT1_309010	TGME49_256760
TGGT1_313640	TGME49_256830
TGGT1_208560	TGME49_256970
TGGT1_211680	TGME49_256990
TGGT1_227970	TGME49_257040
TGGT1_264600	TGME49_257160
TGGT1_304500	TGME49_257440
TGGT1_262730	TGME49_257480
TGGT1_270910	TGME49_257530
TGGT1_225800	TGME49_257680
TGGT1_263290	TGME49_257730
TGGT1_224900	TGME49_257990
TGGT1_225320	TGME49_258050
TGGT1_315770	TGME49_258060
TGGT1_288650	TGME49_258150
TGGT1_247960	TGME49_258360
TGGT1_256000	TGME49_258380
TGGT1_254880	TGME49_258580
TGGT1_253640	TGME49_258630
TGGT1_243350	TGME49_258640
TGGT1_215680	TGME49_258660
TGGT1_285425	TGME49_258870
TGGT1_252270	TGME49_259010
TGGT1_216880	TGME49_259090
TGGT1_267140	TGME49_259150
TGGT1_279390	TGME49_259155
TGGT1_288830	TGME49_259240
TGGT1_251780	TGME49_259250
TGGT1_363030	TGME49_259260
TGGT1_295110	TGME49_259710
TGGT1_295125	TGME49_259880
TGGT1_411430	TGME49_260170
TGGT1_308090	TGME49_260180
TGGT1_242460	TGME49_260310
TGGT1_217020	TGME49_260500
TGGT1_295430	TGME49_260630
TGGT1_211090	TGME49_260850
TGGT1_220890	TGME49_261010
TGGT1_222020	TGME49_261018
TGGT1_288500	TGME49_261022
TGGT1_309752	TGME49_261030
TGGT1_310420	TGME49_261070
TGGT1_273120	TGME49_261440
TGGT1_321590	TGME49_261600
TGGT1_233500	TGME49_261740
TGGT1_228390	TGME49_261750
TGGT1_244440	TGME49_261950
TGGT1_209600	TGME49_262050
TGGT1_321540	TGME49_262380
TGGT1_265180	TGME49_262430
TGGT1_310030	TGME49_262600
TGGT1_216650	TGME49_262620
TGGT1_320588	TGME49_262640
TGGT1_320180	TGME49_262660
TGGT1_308020	TGME49_262700
TGGT1_226730	TGME49_262710
TGGT1_213752	TGME49_262730
TGGT1_239680	TGME49_262780
TGGT1_243580	TGME49_262810
TGGT1_210790	TGME49_262920
TGGT1_266800	TGME49_262930
TGGT1_206610	TGME49_263060
TGGT1_247350	TGME49_263080
TGGT1_231890	TGME49_263090
TGGT1_286120	TGME49_263180
TGGT1_266750	TGME49_263280
TGGT1_285870	TGME49_263290
TGGT1_237150	TGME49_263300
TGGT1_260500	TGME49_263323
TGGT1_297245	TGME49_263470
TGGT1_237470	TGME49_263480
TGGT1_293590	TGME49_263490
TGGT1_233460	TGME49_263530
TGGT1_221170	TGME49_263630
TGGT1_216180	TGME49_263700
TGGT1_207620	TGME49_263730
TGGT1_280380	TGME49_263850
TGGT1_258660	TGME49_263990
TGGT1_309560	TGME49_264040
TGGT1_310150	TGME49_264080
TGGT1_216660	TGME49_264600
TGGT1_315740	TGME49_264840
TGGT1_209720	TGME49_265180
TGGT1_261070	TGME49_265220
TGGT1_319350	TGME49_265370
TGGT1_273130	TGME49_265450
TGGT1_201270	TGME49_265830
TGGT1_241000	TGME49_266010
TGGT1_304720	TGME49_266120
TGGT1_295990	TGME49_266130
TGGT1_279380	TGME49_266750
TGGT1_305250	TGME49_266760
TGGT1_232280	TGME49_266800
TGGT1_247220	TGME49_267090
TGGT1_229480	TGME49_267130
TGGT1_209950	TGME49_267140
TGGT1_283590A	TGME49_267150
TGGT1_201630B	TGME49_267160
TGGT1_248460	TGME49_267330
TGGT1_227870	TGME49_267470
TGGT1_267700	TGME49_267560
TGGT1_293770	TGME49_267700
TGGT1_215980	TGME49_267810
TGGT1_220240	TGME49_268340
TGGT1_308840	TGME49_268430
TGGT1_208790	TGME49_268590
TGGT1_315320	TGME49_268650
TGGT1_290600	TGME49_268730
TGGT1_217530	TGME49_268830
TGGT1_239740	TGME49_268850
TGGT1_256090	TGME49_268860
TGGT1_231630	TGME49_268890
TGGT1_294790	TGME49_268950
TGGT1_204370	TGME49_269000
TGGT1_249900	TGME49_269190
TGGT1_227620	TGME49_269410
TGGT1_217740	TGME49_269442
TGGT1_237010	TGME49_269460
TGGT1_233480	TGME49_269690
TGGT1_232030	TGME49_269920
TGGT1_215290	TGME49_269950
TGGT1_239890	TGME49_269960
TGGT1_257440	TGME49_269980
TGGT1_271050	TGME49_270240
TGGT1_257730	TGME49_270250
TGGT1_283830	TGME49_270320
TGGT1_285750	TGME49_270510
TGGT1_274060	TGME49_270910
TGGT1_208030	TGME49_271050
TGGT1_278990	TGME49_271270
TGGT1_306895	TGME49_271470
TGGT1_227420	TGME49_271820
TGGT1_302050	TGME49_271970
TGGT1_221480	TGME49_272230
TGGT1_226400	TGME49_272290
TGGT1_231160	TGME49_272430
TGGT1_262930	TGME49_272540
TGGT1_249670	TGME49_272910
TGGT1_271820	TGME49_273090
TGGT1_316140	TGME49_273110
TGGT1_291960	TGME49_273120
TGGT1_203310	TGME49_273130
TGGT1_250710	TGME49_273478
TGGT1_230520	TGME49_273490
TGGT1_229420	TGME49_273560
TGGT1_319510	TGME49_273670
TGGT1_251810	TGME49_273760
TGGT1_267810	TGME49_273860
TGGT1_237880	TGME49_273885
TGGT1_205700	TGME49_273930
TGGT1_219750	TGME49_273960
TGGT1_237560	TGME49_274060
TGGT1_243730	TGME49_275690
TGGT1_205250	TGME49_275980
TGGT1_310430A	TGME49_276140
TGGT1_310430B	TGME49_276210
TGGT1_248670	TGME49_276910
TGGT1_218410	TGME49_277010
TGGT1_232600	TGME49_277080
TGGT1_292080	TGME49_277240
TGGT1_256990	TGME49_277270
TGGT1_277720	TGME49_277720
TGGT1_226830	TGME49_277850
TGGT1_246580	TGME49_278050
TGGT1_249990	TGME49_278510
TGGT1_271470	TGME49_278660
TGGT1_271970	TGME49_278720
TGGT1_226320	TGME49_278740
TGGT1_210370	TGME49_278830
TGGT1_247360	TGME49_278878
TGGT1_214750	TGME49_278882
TGGT1_293390	TGME49_278960
TGGT1_290850	TGME49_278990
TGGT1_260630	TGME49_279100
TGGT1_215590	TGME49_279380
TGGT1_202390	TGME49_279390
TGGT1_292920	TGME49_279400
TGGT1_219540	TGME49_279420
TGGT1_219630	TGME49_280380
TGGT1_321640	TGME49_280480
TGGT1_209150	TGME49_280518
TGGT1_315490	TGME49_280522
TGGT1_245490	TGME49_280710
TGGT1_253650	TGME49_280730
TGGT1_289690	TGME49_281040
TGGT1_261600	TGME49_281440
TGGT1_230420	TGME49_281630
TGGT1_270510	TGME49_282180
TGGT1_232540	TGME49_282200
TGGT1_268650	TGME49_283540
TGGT1_310010	TGME49_283590
TGGT1_310000	TGME49_283830
TGGT1_222300	TGME49_284190
TGGT1_304955	TGME49_284540
TGGT1_293580	TGME49_284610
TGGT1_205330	TGME49_284670
TGGT1_315110	TGME49_285180
TGGT1_290200	TGME49_285425
TGGT1_318430	TGME49_285510
TGGT1_240280	TGME49_285680
TGGT1_229680	TGME49_285750
TGGT1_235190	TGME49_285780
TGGT1_293440	TGME49_285840
TGGT1_240510	TGME49_285860
TGGT1_248420	TGME49_285870
TGGT1_224570	TGME49_286120
TGGT1_235130	TGME49_286260
TGGT1_235390	TGME49_286270
TGGT1_236200	TGME49_286420
TGGT1_276210	TGME49_286450
TGGT1_293470	TGME49_286470
TGGT1_208040	TGME49_286530
TGGT1_314042	TGME49_286580
TGGT1_218270	TGME49_286650
TGGT1_320020	TGME49_286720
TGGT1_408800	TGME49_286932
TGGT1_297060	TGME49_287210
TGGT1_218520	TGME49_288245
TGGT1_291940	TGME49_288320
TGGT1_313700	TGME49_288360
TGGT1_275980	TGME49_288380
TGGT1_205240	TGME49_288400
TGGT1_310750	TGME49_288500
TGGT1_273885	TGME49_288650
TGGT1_232750	TGME49_288685
TGGT1_205300	TGME49_288710
TGGT1_238050	TGME49_288750
TGGT1_290160	TGME49_288830
TGGT1_306660	TGME49_289070
TGGT1_264840	TGME49_289210
TGGT1_272430	TGME49_289230
TGGT1_278720	TGME49_289300
TGGT1_262660	TGME49_289380
TGGT1_289300	TGME49_289520
TGGT1_289650	TGME49_289600
TGGT1_292280	TGME49_289650
TGGT1_216780	TGME49_289680
TGGT1_285180	TGME49_289690
TGGT1_289800	TGME49_289800
TGGT1_321650	TGME49_289940
TGGT1_408820	TGME49_290005
TGGT1_277270	TGME49_290030
TGGT1_360830	TGME49_290150
TGGT1_232350	TGME49_290160
TGGT1_290670	TGME49_290200
TGGT1_275690	TGME49_290300
TGGT1_311240	TGME49_290600
TGGT1_289380	TGME49_290670
TGGT1_232080	TGME49_290700
TGGT1_224350A	TGME49_290720
TGGT1_237250	TGME49_290840
TGGT1_238100	TGME49_290850
TGGT1_262430	TGME49_290890
TGGT1_249180	TGME49_290900
TGGT1_305980	TGME49_291040
TGGT1_239490	TGME49_291890
TGGT1_314400	TGME49_291930
TGGT1_238150	TGME49_291940
TGGT1_263730	TGME49_291960
TGGT1_269190	TGME49_292080
TGGT1_210820	TGME49_292100
TGGT1_293350	TGME49_292270
TGGT1_295350	TGME49_292275
TGGT1_294200	TGME49_292280
TGGT1_262700	TGME49_292920
TGGT1_272290	TGME49_293340
TGGT1_318690	TGME49_293350
TGGT1_315210	TGME49_293390
TGGT1_208370	TGME49_293430
TGGT1_315220	TGME49_293440
TGGT1_301120	TGME49_293470
TGGT1_236140	TGME49_293580
TGGT1_234380	TGME49_293590
TGGT1_263180	TGME49_293770
TGGT1_300260	TGME49_294200
TGGT1_245670	TGME49_294550
TGGT1_244200	TGME49_294790
TGGT1_299060	TGME49_294800
TGGT1_297940	TGME49_294820
TGGT1_203970	TGME49_295105
TGGT1_314100	TGME49_295110
TGGT1_230150	TGME49_295125
TGGT1_273860	TGME49_295130
TGGT1_233930	TGME49_295350
TGGT1_280522	TGME49_295370
TGGT1_284610	TGME49_295430
TGGT1_286580	TGME49_295620
TGGT1_230410	TGME49_295690
TGGT1_278660	TGME49_295990
TGGT1_236510	TGME49_296015
TGGT1_226072	TGME49_297060
TGGT1_249390	TGME49_297070
TGGT1_246920	TGME49_297160
TGGT1_251690	TGME49_297245
TGGT1_305590	TGME49_297470
TGGT1_271270	TGME49_297500
TGGT1_278830	TGME49_297650
TGGT1_297470	TGME49_297810
TGGT1_280480	TGME49_297880
TGGT1_222100	TGME49_297940
TGGT1_257480	TGME49_297960
TGGT1_232250	TGME49_297970
TGGT1_258360	TGME49_299060
TGGT1_289210	TGME49_299070
TGGT1_226420	TGME49_299110
TGGT1_262600	TGME49_299780
TGGT1_288245	TGME49_299810
TGGT1_218280	TGME49_300020
TGGT1_269690	TGME49_300100
TGGT1_204310	TGME49_300140
TGGT1_201780	TGME49_300260
TGGT1_256760	TGME49_300360
TGGT1_231815	TGME49_301120
TGGT1_289070	TGME49_302050
TGGT1_290720	TGME49_302060
TGGT1_232090	TGME49_304490
TGGT1_225860	TGME49_304500
TGGT1_268590	TGME49_304660
TGGT1_299070	TGME49_304720
TGGT1_209680	TGME49_304955
TGGT1_225710	TGME49_305050
TGGT1_269920	TGME49_305180
TGGT1_215530	TGME49_305250
TGGT1_272230	TGME49_305290
TGGT1_209190	TGME49_305455
TGGT1_243910	TGME49_305590
TGGT1_244250	TGME49_305780
TGGT1_253290	TGME49_305860
TGGT1_240390	TGME49_305980
TGGT1_230960	TGME49_306060
	TGME49_306338
	TGME49_306342
	TGME49_306410
	TGME49_306650
	TGME49_306660
	TGME49_306670
	TGME49_306895
	TGME49_306930
	TGME49_306970
	TGME49_307570
	TGME49_307603
	TGME49_308020
	TGME49_308090
	TGME49_308093
	TGME49_308096
	TGME49_308580
	TGME49_308810
	TGME49_308840
	TGME49_309010
	TGME49_309210
	TGME49_309560
	TGME49_309590
	TGME49_309600
	TGME49_309730
	TGME49_309752
	TGME49_309760
	TGME49_309810
	TGME49_309980
	TGME49_310000
	TGME49_310010
	TGME49_310030
	TGME49_310080
	TGME49_310150
	TGME49_310180
	TGME49_310360
	TGME49_310420
	TGME49_310430
	TGME49_310460
	TGME49_310470
	TGME49_310720
	TGME49_310750
	TGME49_310780
	TGME49_310790
	TGME49_311240
	TGME49_311300
	TGME49_311470
	TGME49_311680
	TGME49_311720
	TGME49_312100
	TGME49_312110
	TGME49_312150
	TGME49_312160
	TGME49_312220
	TGME49_312270
	TGME49_312470
	TGME49_312630
	TGME49_313070
	TGME49_313080
	TGME49_313140
	TGME49_313380
	TGME49_313640
	TGME49_313700
	TGME49_313970
	TGME49_314042
	TGME49_314090
	TGME49_314100
	TGME49_314260
	TGME49_314400
	TGME49_314820
	TGME49_314910
	TGME49_314970
	TGME49_315110
	TGME49_315210
	TGME49_315220
	TGME49_315230
	TGME49_315320
	TGME49_315370
	TGME49_315380
	TGME49_315400
	TGME49_315420
	TGME49_315490
	TGME49_315740
	TGME49_315770
	TGME49_315845
	TGME49_315930
	TGME49_315940
	TGME49_316140
	TGME49_316190
	TGME49_316255
	TGME49_316280
	TGME49_316300
	TGME49_316310
	TGME49_316330
	TGME49_316380
	TGME49_318230
	TGME49_318410
	TGME49_318430
	TGME49_318560
	TGME49_318590
	TGME49_318690
	TGME49_319340
	TGME49_319350
	TGME49_319510
	TGME49_319730
	TGME49_319920
	TGME49_320020
	TGME49_320140
	TGME49_320180
	TGME49_320220
	TGME49_320588
	TGME49_320592
	TGME49_320600
	TGME49_321530
	TGME49_321540
	TGME49_321570
	TGME49_321590
	TGME49_321640
	TGME49_321650
	TGME49_321710
	TGME49_321900
	TGME49_322000
	TGME49_322010
	TGME49_322100
	TGME49_322120
	TGME49_323100
	TGME49_323110
	TGME49_323300
	TGME49_323320
	TGME49_323330
	TGME49_324000
	TGME49_324300
	TGME49_324600
	TGME49_324800
	TGME49_325300
	TGME49_325500
	TGME49_326200
	TGME49_327200
	TGME49_327400
	TGME49_327600
	TGME49_327800
	TGME49_328500
	TGME49_328700
