# Supplementary material for: Complexome profile of Toxoplasma gondii mitochondria identifies divergent subunits of respiratory chain complexes including new subunits of cytochrome bc1 complex
Source: PLoS Pathog. 2021 Mar 2;17(3):e1009301. doi: 10.1371/journal.ppat.1009301 (PMC7987180; doi:10.1371/journal.ppat.1009301)
Supplement: S4 Table — (XLSX) [file ppat.1009301.s012.xlsx]

## Sheet: S4 Table
S4 Table. Mitoribosomal proteins found in the complexome dataset
Toxoplasma mitoribosomal proteins found in complexome profile						Profiles of mitoribosomal genes
Description	Score	Coverage (%)	# Unique Peptides	Slice of peak abundance		Gel slice	TGGT1_203620	TGGT1_251950	TGGT1_252270
TGGT1_251950 (bL12m)	143.22	10.73	3	47		1	0	0	0
TGGT1_203620 (mS35)	60.31	3.77	2	15		2	0	0	0
TGGT1_252270 (uL1m)	13.75	2.14	1	42		3	0	0	0
						4	0	0	0
						5	0	0	0
						6	0	0	0
						7	0	0	0
						8	0	0	0
						9	0	0	0
						10	0	0	0
						11	0	0	0
						12	0	0	0
						13	0	0	0
						14	0	0	0
						15	1	0	0
						16	0.358242	0	0
						17	0	0	0
						18	0	0	0
						19	0	0	0
						20	0	0	0
						21	0	0	0
						22	0	0	0
						23	0	0	0
						24	0	0	0
						25	0	0	0
						26	0	0	0
						27	0	0	0
						28	0	0	0
						29	0	0	0
						30	0	0	0
						31	0	0	0
						32	0	0	0
						33	0	0.0525285	0
						34	0	0	0
						35	0	0	0
						36	0	0	0
						37	0	0	0
						38	0	0	0
						39	0	0	0
						40	0	0	0
						41	0	0.336052	0
						42	0	0	1
						43	0	0.318108	0
						44	0	0.352365	0
						45	0	0.316476	0
						46	0	0.275693	0
						47	0	1	0
						48	0.349451	0.134584	0
						49	0	0	0
						50	0	0	0
						51	0	0	0
						52	0	0	0
						53	0	0	0
						54	0	0	0
						55	0	0	0
						56	0	0	0
						57	0	0	0
						58	0	0	0
						59	0	0	0
						60	0	0	0
						61	0	0	0
