# Supplementary material for: Complexome profile of Toxoplasma gondii mitochondria identifies divergent subunits of respiratory chain complexes including new subunits of cytochrome bc1 complex
Source: PLoS Pathog. 2021 Mar 2;17(3):e1009301. doi: 10.1371/journal.ppat.1009301 (PMC7987180; doi:10.1371/journal.ppat.1009301)
Supplement: S5 Table — (XLSX) [file ppat.1009301.s013.xlsx]

## Sheet: S5 Table
S5 Table. Mass calibration – calculation of apparent mass found in each gel slice
Mammalian complexes	Protein/ Complex	Mass	Multimer	Total mass	Gel slice (/61)	Reference for masses
	Complex I	975	1	975	11	Hirst, Kunji, Walker, Science 2019 10.1126 technical comment
	Complex V	583	1	583	14	Hirst, Kunji, Walker, Science 2019 10.1126 technical comment
	Complex III2+ IV	693	1	693	14	Combination from Hirst, Kunji, Walker
	complex III	243	2	486	18	Hirst, Kunji, Walker, Science 2019 10.1126 technical comment
	Glutamate dehydrogenase	56	6	334	24	Huilin Li, 2018, Nature Chemistry, 10, 139-148
	Fumarase	52	4	208	28	Mitoprot
	Complex IV	207	1	207	27	Hirst, Kunji, Walker, Science 2019 10.1126 technical comment
	Lactate dehydrogenase complex	37	4	148	34	No import sequence predicted
	Complex II	125	1	125	33	Schilling, BBA molecular basis of disease 2006, 1762,2
	Citrate synthase	49	2	98	39	Mitoprot
	Isocitrate dehydrogenase	49	2	98	34	Mitoprot
	ETF dehydrogenase	64	1	64	41	Mitoprot
	Electron-transferring flavoprotein A+B	61	1	61	39	Mitoprot
	Sulfide:quinone oxidoreductase	43	1	43	44	Mitoprot
	Lipoic acid synthetase	38	1	38	46	Mitoprot
	Adenylate kinase2	26	1	26	48	Mitoprot
Toxoplasma complexes	Protein/ Complex	Gel slice (/61)	Apparent mass	90% confidence upper	90% confidence lower
	Complex V	4	1858.33	871.483	4411.82
	Complex IV	19	459.283	234.144	991.081
	Complex III	15	666.742	332.422	1475.86
	Complex II	18	504.138	255.584	1094.82
	TOM	25	262.581	138.411	545.388
	NDH2-I	32	136.766	74.9566	271.687
	NDH2-II	39	71.2346	40.5927	135.342
	MQO	39	71.2346	40.5927	135.342
	DHODH	39	71.2346	40.5927	135.342
	G3PDH	34	113.511	62.9081	222.639
Apparent mass (best fit)	Gel slice (/61)	95 % confidence lower	Gel slice (/61)	95 % confidence upper	Gel slice (/61)	90% confidence lower]	Gel slice (/61)	90% confidence upper	Gel slice (/61)
967.912	11	407.229	11	2664.56	11	471.951	11	2197.76	11
881.792	12	373.497	12	2408.5	12	432.359	12	1989.51	12
803.335	13	342.559	13	2177.05	13	396.089	13	1800.99	13
731.859	14	314.184	14	1967.83	14	362.862	14	1630.34	14
666.742	15	288.159	15	1778.73	15	332.422	15	1475.86	15
607.419	16	264.29	16	1607.8	16	304.535	16	1336.01	16
553.374	17	242.398	17	1453.29	17	278.988	17	1209.42	17
504.138	18	222.319	18	1313.63	18	255.584	18	1094.82	18
459.283	19	203.904	19	1187.39	19	234.144	19	991.081	19
418.418	20	187.014	20	1073.29	20	214.502	20	897.171	20
381.19	21	171.523	21	970.144	21	196.507	21	812.159	21
347.274	22	157.315	22	876.915	22	180.023	22	735.203	22
316.375	23	144.284	23	792.645	23	164.921	23	665.539	23
288.226	24	132.333	24	716.473	24	151.086	24	602.476	24
262.581	25	121.371	25	647.621	25	138.411	25	545.388	25
239.218	26	111.318	26	585.385	26	126.8	26	493.71	26
217.934	27	102.097	27	529.131	27	116.163	27	446.928	27
198.543	28	93.6399	28	478.282	28	106.418	28	404.58	28
180.878	29	85.8834	29	432.32	29	97.4911	29	366.244	29
164.784	30	78.7694	30	390.775	30	89.3127	30	331.54	30
150.123	31	72.2447	31	353.222	31	81.8204	31	300.125	31
136.766	32	66.2604	32	319.278	32	74.9566	32	271.687	32
124.597	33	60.7719	33	288.596	33	68.6686	33	245.943	33
113.511	34	55.7379	34	260.862	34	62.9081	34	222.639	34
103.412	35	51.121	35	235.793	35	57.6308	35	201.542	35
94.2106	36	46.8865	36	213.134	36	52.7962	36	182.445	36
85.8282	37	43.0027	37	192.652	37	48.3672	37	165.158	37
78.1917	38	39.4407	38	174.139	38	44.3097	38	149.508	38
71.2346	39	36.1737	39	157.404	39	40.5927	39	135.342	39
64.8966	40	33.1773	40	142.278	40	37.1874	40	122.517	40
59.1224	41	30.4291	41	128.605	41	34.0678	41	110.908	41
53.8621	42	27.9086	42	116.246	42	31.2099	42	100.399	42
49.0697	43	25.5968	43	105.075	43	28.5917	43	90.8857	43
44.7038	44	23.4766	44	94.9777	44	26.1932	44	82.2738	44
40.7263	45	21.5319	45	85.8505	45	23.9959	45	74.4779	45
37.1027	46	19.7484	46	77.6004	46	21.9829	46	67.4208	46
33.8015	47	18.1126	47	70.1431	47	20.1388	47	61.0323	47
30.794	48	16.6122	48	63.4025	48	18.4494	48	55.2492	48
28.0541	49	15.2362	49	57.3096	49	16.9017	49	50.0141	49
Semilog line
Best-fit values
Slope	-24.71
Yintercept	84.78
Lower 95% conf. limit (profile likelihood)
Slope	-26.63
Yintercept	80.5
Upper 95% conf. limit (profile likelihood)
Slope	-22.79
Yintercept	89.07
Goodness of Fit
Degrees of Freedom	14
R squared	0.982
Sum of Squares	38.86
Sy.x	1.666
Number of points
# of X values	16
# Y values analyzed	16
