# Supplementary material for: Complexome profile of Toxoplasma gondii mitochondria identifies divergent subunits of respiratory chain complexes including new subunits of cytochrome bc1 complex
Source: PLoS Pathog. 2021 Mar 2;17(3):e1009301. doi: 10.1371/journal.ppat.1009301 (PMC7987180; doi:10.1371/journal.ppat.1009301)
Supplement: S6 Table — (XLSX) [file ppat.1009301.s014.xlsx]

## Sheet: S6 Table
S6 Table. Truncated proteins – abundance profiles of proteins before and after truncation of peptides that are mutual to the Toxoplasma and Chlorocebus homologs of ATP synthase and complex II subunits
Species:	Chlorocebus sabaeus						Toxoplasma gondii
Database:	Untruncated			Truncated			Untruncated			Truncated
Gel slice	ATP5F1A: ATP synthase F1 subunit alpha	ATP5F1B: ATP synthase F1 subunit beta	Succinate dehydrogenase flavoprotein subunit	ATP5F1A: ATP synthase F1 subunit alpha	ATP5F1B: ATP synthase F1 subunit beta	Succinate dehydrogenase flavoprotein subunit	TGGT1_204400: ATPase synthase subunit alpha	TGGT1_261950: ATP synthase beta subunit	TGGT1_215590: flavoprotein subunit of succinate dehydrogenase	TGGT1_204400: ATPase synthase subunit alpha	TGGT1_261950: ATP synthase beta subunit ATP-B	TGGT1_215590: flavoprotein subunit of succinate dehydrogenase
slice1	0.00094012	0.000481507	0	0.000748503	0.000133065	0	0.000774545	0.000883333	0	0.00265033	0.0113503	0
slice2	0.000536527	0.000705479	0	0.000522156	5.47e-05	0	0.00179091	0.00104167	0	0.0277283	0.0081409	0
slice3	0.0048024	0.0126712	0	0.00294012	0.00262903	0	0.0176364	0.0159167	0	0.103675	0.260274	0
slice4	0.0283234	0.044863	0	0.00516168	0.00529032	0	0.0868182	0.0596667	0.00586806	1	1	0.00476868
slice5	0.00964072	0.0163014	0	0.00595808	0.00572581	0	0.024	0.02175	0.0306944	0.256125	0.317025	0.028363
slice6	0.00676647	0.00856164	0.000200532	0.00676647	0.00830645	0	0.00616364	0.00773333	0.0361111	0.00514477	0.00225049	0.0324199
slice7	0.00904192	0.00760274	0	0.00904192	0.00895161	0	0.00802727	0.00634167	0.0364583	0.00190423	0	0.0335943
slice8	0.00688623	0.0054589	0	0.00688623	0.00577419	0	0.00485455	0.00605833	0.0129514	0.00202673	0.00199609	0.013274
slice9	0.00270659	0.00212329	0	0.00270659	0.00013629	0	0.00022	0.00144167	0.0238194	0	0	0.047331
slice10	0.0167665	0.0158904	0.00147872	0.0167665	0.0187097	0	0.0130909	0.009	0.0746528	0.00213809	0	0.0633452
slice11	0.0478443	0.0463699	0.00117553	0.0478443	0.0526613	0	0.038	0.0426667	0.0465278	0.00699332	0.00706458	0.0434164
slice12	0.146108	0.144521	0	0.146108	0.166935	0	0.134545	0.109167	0.0579861	0.0142539	0.00925636	0.0505338
slice13	0.482036	0.50411	0.00278191	0.482036	0.568548	0	0.442727	0.470833	0.065625	0.0101893	0	0.058363
slice14	1	1	0.00200532	1	1	0	1	1	0.0767361	0.00770601	0.00767123	0.0686833
slice15	0.198204	0.186986	0	0.198204	0.217742	0	0.17	0.184167	0.084375	0.00978842	0.0136595	0.075089
slice16	0.0193413	0.0213014	0.00273404	0.0193413	0.021371	0	0.0147273	0.0196667	0.11875	0.00426503	0.00401174	0.102491
slice17	0.0111377	0.00732877	0.00856383	0.0111377	0.00771774	0.00325986	0.00945454	0.006675	0.290972	0.0052784	0.00201566	0.252669
slice18	0.00982036	0.00599315	0.00237234	0.00982036	0.00705645	0.00261021	0.00890909	0.003575	0.371528	0.00577951	0.00324853	0.319573
slice19	0.0155689	0.0136986	0.00105851	0.0155689	0.0151613	0.00230859	0.0148182	0.0114167	0.00434028	0.0106347	0.0125832	0.0044484
slice20	0.0097006	0.00931507	0	0.0097006	0.00975806	0	0.00963636	0.00958333	0.00344444	0.0129176	0.0116438	0.00352669
slice21	0.0101198	0.0104795	0.00537234	0.0101198	0.011371	0.00772622	0.0106364	0.00991667	0.00961806	0.0183742	0.0221135	0.00768683
slice22	0.00341317	0.00276712	0.00263298	0.00341317	0.00325807	0.0049652	0.00364546	0.00178333	0	0	0	0
slice23	0.00469461	0.00158219	0.00803192	0.00469461	0.0016371	0.0087703	0.00533636	0.001275	0.0129861	0.00707127	0.00171429	0.0171174
slice24	0.00516168	0.00112329	0.00755319	0.002	0.0011371	0.00791183	0.0066	0.000891667	0.00524306	0	0	0.00537366
slice25	0.00504192	0.000979452	0.00760638	0.00253293	0.000943548	0.00919954	0.00578182	0.001	0.00541667	0	0.00121918	0
slice26	0.00249102	0.000945205	0.0137234	0.00235928	0.000599194	0.0142691	0.00247273	0.000991667	0.0212153	0.00110468	0.000677104	0
slice27	0.00349701	0.00125343	0.0147872	0.00349701	0.001	0.0179814	0.00212727	0.00111667	0.0196875	0	0	0.0186477
slice28	0.00383832	0.00136986	0.0162766	0.00383832	0.00141129	0.0208817	0.00309091	0.000875	0.0216667	0.00242762	0	0.0217438
slice29	0.00388623	0.00124657	0.0252128	0.00388623	0.000975806	0.0360789	0.0037	0.001375	0.0289236	0.00191537	0	0.03879
slice30	0.000928144	0.000117123	0.0207447	0.000508383	0.000258065	0.0138051	0.00130909	0	0.005625	0	0	0.00576513
slice31	0.00610778	0.00178082	0.081383	0.00610778	0.00141935	0.107077	0.00521818	0.00139167	0.118056	0	0	0.172954
slice32	0.00568862	0.00161644	0.2	0.00568862	0.00102419	0.148492	0.00566364	0.00191667	0.204167	0	0.00165558	0.20605
slice33	0.0119162	0.00303425	1	0.0119162	0.00296774	1	0.00886364	0.00338333	1	0	0.00457926	1
slice34	0.0117964	0.00322603	0.314894	0.0117964	0.00255645	0.221578	0.0106364	0.003625	0.301042	0	0.00409002	0.30605
slice35	0.00742515	0.00203425	0.0114362	0.00742515	0.00154032	0.012645	0.00698182	0.00211667	0.0276042	0	0.00181018	0.0370107
slice36	0.0181437	0.00678082	0.0194681	0.0181437	0.00644355	0.0257541	0.0138182	0.00825	0.0454861	0.0172606	0.0117025	0.0362989
slice37	0.0165868	0.0126027	0.0104255	0.0162874	0.0137097	0	0.0139091	0.0105833	0.0357639	0	0	0
slice38	0.0117964	0.0117808	0.00298936	0.0117964	0.0123387	0	0.0104545	0.00891667	0.059375	0.00597996	0.00919765	0.0466192
slice39	0.0128144	0.0180822	0.00670213	0.0128144	0.0187903	0.00865429	0.0106364	0.0180833	0.148264	0.00845212	0.0268102	0.137011
slice40	0.00934132	0.0136986	0.00435106	0.00934132	0.0129032	0	0.00805454	0.0124167	0.136806	0	0.0178278	0.118149
slice41	0.00832335	0.0160274	0.00856383	0.00856287	0.0159677	0	0.00677273	0.00231667	0.172222	0	0	0.155516
slice42	0.00634731	0.0159589	0.00316489	0.00634731	0.0146774	0	0.00499091	0.0180833	0.0736111	0.00314031	0.0759295	0.0725979
slice43	0.00337725	0.0124658	0	0.00337725	0.0122581	0	0.00243636	0.0133333	0.00361111	0.00174833	0.055773	0.00348399
slice44	0.00267665	0.0165753	0	0.00267665	0.016371	0	0.00161818	0.0164167	0	0	0.0600783	0
slice45	0.00268264	0.02	0	0.00268264	0.0225	0	0.00191818	0.0179167	0	0	0.0311155	0
slice46	0.00359281	0.0210274	0	0.00359281	0.0239516	0	0.000616364	0.0161667	0	0.000958797	0.00677104	0
slice47	0.00886227	0.0379452	0	0.00886227	0.0375806	0	0.000625455	0.0254167	0	0	0	0
slice48	0.0205389	0.0269178	0	0.0205389	0.0289516	0	0	0.0221667	0	0	0	0
slice49	0.0113174	0.0258904	0	0.0113174	0.0233871	0	0.000480909	0.0196667	0	0	0	0
slice50	0.0032515	0.00856164	0	0.0032515	0.00870968	0	0	0.00490833	0	0	0	0
slice51	0.00144311	0.00230137	0	0.00144311	0.00229032	0	0	0.00165833	0	0	0	0
slice52	0.00191018	0.00186301	0	0.00191018	0.00179839	0	0	0.00150833	0	0	0	0
slice53	0.00126946	0	0	0.000634731	0	0	0.00191818	0	0	0	0	0
slice54	0.000766467	0	0	0.000212575	0	0	0.00277273	0	0	0	0	0
slice55	0.00134731	4.95e-05	0	0.000338323	0	0	0.00267273	6.03e-05	0	0	0	0
slice56	0.000814371	0	0	0.000141317	0	0	0.00317273	0	0	0	0	0
slice57	0.00113773	0	0	0.000109581	0	0	0.00472727	0	0	0	0	0
slice58	0.00111976	0	0	0.000243114	0	0	0.00436364	0	0	0	0	0
slice59	0.000850299	0	0	0.000128743	0	0	0.00347273	0	0	0	0	0
slice60	0.00102994	0.000146575	0	0.000143114	0	0	0.00290909	0.000178333	0	0	0	0
slice61	0.000301796	0	0	0.000301796	0	0	0	0	0	0	0	0
Gene	ATP alpha	ATP beta
Common peptides	EAYPGDVFYLHSR	FTQAGSEVSALLGR
	QMSLLLR	IGLFGGAGVGK
	GIRPAINVGLSVSR	VVDLLAPYAK
	STVAQIVK	SLQDIIAILGMDELSEEDK
	LELAQYR	GGKIGLFGGAGVGK
	ELIIGDR
	QVAGTMKLELAQYR
	QVAGTMKLELAQYR
Toxoplasma peptides after truncation	VVDALGNPIDGK	TIAMDATEGLVR
	VVSVGDGIAR	TIAMDATEGLVR (M ox)
	IVDVPIGPGLLGR	VVDTGAPIQVPVGVETLGR
	SVHEPMMTGLK (M ox)	LVLEVAQHLGENTVR
	SVHEPMMTGLK	AAPLFADQSTEPGLLQTGIK
Chlorocebus peptides after truncation	TGTAEMSSILEER	LVLEVAQHLGESTVR
	NVQAEEMVEFSSGLK	IMNVIGEPIDER (M ox)
	ILGADTSVDLEETGR	IMNVIGEPIDER
	VLSIGDGIAR	TIAMDGTEGLVR (M ox)
	AVDSLVPIGR	TIAMDGTEGLVR
	TGTAEMSSILEER (M ox)	IPVGPETLGR
	VVDALGNAIDGK	VLDSGAPIK
	TGAIVDVPVGEELLGR	VLDSGAPIKIPVGPETLGR
	NVQAEEMVEFSSGLK (M ox)	QFAAIHAEAPEFMEMSVEQEILVTGIK (M ox)
	GMSLNLEPDNVGVVVFGNDK (M ox)	GQKVLDSGAPIK
	GMSLNLEPDNVGVVVFGNDK	ETRLVLEVAQHLGESTVR
	EPMQTGIKAVDSLVPIGR (M ox)
	RTGAIVDVPVGEELLGR
	VVDALGNAIDGKGPIGSK
	EPMQTGIKAVDSLVPIGR
