# Supplementary material for: Complexome profile of Toxoplasma gondii mitochondria identifies divergent subunits of respiratory chain complexes including new subunits of cytochrome bc1 complex
Source: PLoS Pathog. 2021 Mar 2;17(3):e1009301. doi: 10.1371/journal.ppat.1009301 (PMC7987180; doi:10.1371/journal.ppat.1009301)
Supplement: S7 Table — (XLSX) [file ppat.1009301.s015.xlsx]

## Sheet: S7 Table
S7 Table. HMMER homology – summary of data obtained from homology searches performed via HMMER for the complexome identified Toxoplasma subunits of each complex.
Complex III subunits						Complex II subunits						Complex IV subunits						Complex V subunits
Hammondia hammondi						Hammondia hammondi						Hammondia hammondi						Hammondia hammondi
Gene	Top hit (HMMER)	Top hit (gene)	E-value top hit	-log10(E value)		Gene	Top hit (HMMER)	Top hit (gene)	E-value top hit	-log10(E value)		Gene	Top hit (HMMER)	Top hit (gene)	E-value top hit	-log10(E value)		Gene	Top hit (HMMER)	Top hit (gene)	E-value top hit	-log10(E value)		Scale	-log10(E value)
TGGT1_246540	A0A074TT74_HAMHA	HHA_246540	2.3e-283	282.638		TGGT1_215590	A0A074SY37_HAMHA	HHA_215590	0			TGGT1_226590	A0A074TYT6_HAMHA	HHA_226590	5.3e-209	208.276		TGGT1_261950	A0A074T317_HAMHA	HHA_261950	0				No hit
TGGT1_320220	A0A074SPZ7_HAMHA	HHA_320220	4.5e-263	262.347		TGGT1_215280	A0A074TL83_HAMHA	HHA_215280	5e-229	228.301		TGGT1_257160	A0A074TVZ5_HAMHA	HHA_257160	1.3e-91	90.8861		TGGT1_231910	A0A074T4B1_HAMHA	HHA_231910	4.9e-198	197.31			0-3
TGGT1_236210	A0A074SWZ3_HAMHA	HHA_236210	0			TGGT1_306650	A0A074SYY4_HAMHA	HHA_306650	1.1e-167	166.959		TGGT1_225555	A0A074TEP9_HAMHA	HHA_225555	4.7e-41	40.3279		TGGT1_290710	n/a	n/a	n/a				4-53
TGGT1_202680	A0A074TRH8_HAMHA	HHA_202680	0			TGGT1_252630	A0A074T5T5_HAMHA	HHA_252630	7e-84	83.1549		TGGT1_312160	A0A074SVR2_HAMHA	HHA_312160	5.7e-129	128.244		TGGT1_211060	A0A074SXQ0_HAMHA	HHA_211060	5.4e-67	66.2676			54-103
TGGT1_320140	A0A074TFB6_HAMHA	HHA_320140	7e-60	59.1549		TGGT1_223485	A0A074TY23_HAMHA	HHA_223485	6.7e-59	58.1739		TGGT1_200310	A0A074SMK2_HAMHA	HHA_200310	6.4e-100	99.1938		TGGT1_246540_N-term	A0A074TT74_HAMHA	HHA_246540	4.2e-98	97.3768			104-153
TGGT1_288750	A0A074TEG9_HAMHA	HHA_288750	2e-156	155.699		TGGT1_226500	A0A074T714_HAMHA	HHA_226500	3.9e-56	55.4089		TGGT1_263630	A0A074SZG3_HAMHA	HHA_263630	2.2e-44	43.6576									154-203
TGGT1_227910	A0A074TZ46_HAMHA	HHA_227910	2.6e-83	82.585		TGGT1_227920	A0A074TFB8_HAMHA	HHA_227920	1e-50	50		TGGT1_316255	A0A074TA35_HAMHA	HHA_316255	5.7e-53	52.2441		Babesia bovis							204-253
TGGT1_201880	A0A074SZA3_HAMHA	HHA_201880	2.6e-83	82.585		TGGT1_206480	A0A074T087_HAMHA	HHA_206480	5.7e-125	124.244								Gene	Top hit (HMMER)	Top hit (gene)	E-value top hit	-log10(E value)			254 +
TGGT1_207170	A0A074TFE8_HAMHA	HHA_207170	7.1e-88	87.1487		TGGT1_315930	A0A074T2E7_HAMHA	HHA_315930	1.3e-103	102.886		Babesia bovis						TGGT1_261950	A7AQX5_BABBO	BBOV_IV005830	1.3e-249	248.886
TGGT1_214250	A0A074T4K9_HAMHA	HHA_214250	1.2e-51	50.9208								Gene	Top hit (HMMER)	Top hit (gene)	E-value top hit	-log10(E value)		TGGT1_231910	A7AQS7_BABBO	BBOV_IV005350	1.4e-98	97.8539
						Babesia bovis						TGGT1_226590	A7AV43_BABBO	BBOV_IV000710	7e-47	46.1549		TGGT1_290710	n/a	n/a
Plasmodium berghei (strain Anka)						Gene	Top hit (HMMER)	Top hit (gene)	E-value top hit	-log10(E value)		TGGT1_257160	n/a	n/a				TGGT1_211060	n/a	n/a
Gene	Top hit (HMMER)	Top hit (gene)	E-value top hit	-log10(E value)		TGGT1_215590	A7ARA8_BABBO	BBOV_IV007210	6.5e-269	268.187		TGGT1_225555	n/a	n/a				TGGT1_246540_N-term	A7ATE9_BABBO	BBOV_II002550	1.7e-49	48.7696
TGGT1_246540	A0A509AS00_PLABA	PBANKA_1326300	9.2e-186	185.036		TGGT1_215280	A7AQS0_BABBO	BBOV_IV005280	2.6e-108	107.585		TGGT1_312160	n/a	n/a
TGGT1_320220	A0A509APD9_PLABA	PBANKA_1303300	7.1e-148	147.149		TGGT1_306650	A7AUJ1_BABBO	BBOV_II006520	3.3e-18	17.4815		TGGT1_200310	n/a	n/a				Plasmodium falciparum				-log10(E value)
TGGT1_236210	A0A509AHY4_PLABA	PBANKA_0834400	1.2e-193	192.921		TGGT1_252630	A7AQZ7_BABBO	BBOV_IV006050	6e-19	18.2218		TGGT1_263630	A7AM00_BABBO	BBOV_III000150	0.00097	3.01323		Gene	Top hit (HMMER)	Top hit (gene)	E-value top hit	-log10(E value)
TGGT1_202680	A0A509AMG3_PLABA	PBANKA_1237900	9.9e-151	150.004		TGGT1_223485	A7ARG9_BABBO	BBOV_IV007840	0.33	0.481486		TGGT1_316255	n/a	n/a				TGGT1_261950	Q8I0V2_PLAF7	PF3D7_1235700	1.1e-252	251.959
TGGT1_320140	A0A509AKR5_PLABA	PBANKA_1017700	3.9e-29	28.4089		TGGT1_226500	A7AMR1_BABBO	BBOV_III002800	3.6e-15	14.4437								TGGT1_231910	Q8I6T7_PLAF7	PF3D7_1311300	7.6e-79	78.1192
TGGT1_288750	A0A509AQ66_PLABA	PBANKA_1210700	9e-68	67.0458		TGGT1_227920	n/a	n/a				Plasmodium falciparum (isolate 3D7)						TGGT1_290710	Q8IKF9_PLAF7	PF3D7_1467800	5.3e-05	4.27572
TGGT1_227910	A0A509AG62_PLABA	PBANKA_0404400	5.7e-30	29.2441		TGGT1_206480	A7AUJ4_BABBO	BBOV_II006550	6.1e-10	9.21467		Gene	Top hit (HMMER)	Top hit (gene)	E-value top hit	-log10(E value)		TGGT1_211060	Q8IAL4_PLAF7	PF3D7_0801600	2.5e-07	6.60206
TGGT1_201880	A0A509AM05_PLABA	PBANKA_1121500	3e-30	29.5229		TGGT1_315930	A7AUU6_BABBO	BBOV_II007570	5.9e-29	28.2291		TGGT1_226590	Q8ID89_PLAF7	PF3D7_1361700	5.3e-58	57.2757		TGGT1_246540_N-term	Q8I6U9_PLAF7	PF3D7_1462700	8.9e-43	42.0506
TGGT1_207170	n/a	n/a										TGGT1_257160	n/a	n/a
TGGT1_214250	A0A509AHB7_PLABA	PBANKA_0620200	3.3e-18	17.4815		Plasmodium falciparum						TGGT1_225555	n/a	n/a				Plasmodium berghei (strain Anka)
						Gene	Top hit (HMMER)	Top hit (gene)	E-value top hit	-log10(E value)		TGGT1_312160	n/a	n/a				Gene	Top hit (HMMER)	Top hit (gene)	E-value top hit	-log10(E value)
Cryptosporidium parvum (strain Iowa II)						TGGT1_215590	Q8IJ66_PLAF7	PF3D7_1034400	3.5e-289	288.456		TGGT1_200310	C6S3C0_PLAF7	PF3D7_1003100	2.1e-26	25.6778		TGGT1_261950	A0A509AR98_PLABA	PBANKA_1450300	3.3e-255	254.481
Gene	Top hit (HMMER)	Top hit (gene)	E-value top hit	-log10(E value)		TGGT1_215280	Q8I5S5_PLAF7	PF3D7_1212800	7e-106	105.155		TGGT1_263630	C6S3D5_PLAF7	PF3D7_1025800	8.8e-12	11.0555		TGGT1_231910	A0A509AS15_PLABA	PBANKA_1409800	2e-81	80.699
TGGT1_246540	n/a	n/a				TGGT1_306650	Q8IDN1_PLAF7	PF3D7_1346600	3.2e-28	27.4949		TGGT1_316255	C6S3G9_PLAF7	PF3D7_1125600	1.9e-09	8.72125		TGGT1_290710	A0A509AX00_PLABA	PBANKA_1331100	0.0003	3.52288
TGGT1_320220	n/a	n/a				TGGT1_252630	Q8IE87_PLAF7	PF3D7_1322800	1.2e-11	10.9208								TGGT1_211060	A0A509AR25_PLABA	PBANKA_1228600	2.1e-06	5.67778
TGGT1_236210	A3FQK2_CRYPI	cgd5_3400	2.1e-70	69.6778		TGGT1_223485	n/a	n/a				Plasmodium berghei (strain Anka)						TGGT1_246540_N-term	A0A509AS00_PLABA	PBANKA_1326300	2.7e-42	41.5686
TGGT1_202680	Q5CYJ5_CRYPI	cgd7_2080	3.7e-65	64.4318		TGGT1_226500	C6S3K8_PLAF7	PF3D7_1229700	1.3e-10	9.88606		Gene	Top hit (HMMER)	Top hit (gene)	E-value top hit	-log10(E value)
TGGT1_320140	n/a	n/a				TGGT1_227920	C6S3J0_PLAF7	PF3D7_1448900	0.00022	3.65758		TGGT1_226590	A0A509AL48_PLABA	PBANKA_1137700	1.5e-55	54.8239		Cryptosporidium parvum (strain Iowa II)
TGGT1_288750	n/a	n/a				TGGT1_206480	O96213_PLAF7	PF3D7_0213200	3e-08	7.52288		TGGT1_257160	n/a	n/a				Gene	Top hit (HMMER)	Top hit (gene)	E-value top hit	-log10(E value)
TGGT1_227910	n/a	n/a				TGGT1_315930	A0A143ZXB9_PLAF7	PF3D7_0109950	2.9e-09	8.5376		TGGT1_225555	n/a	n/a				TGGT1_261950	A3FQ64_CRYPI	cgd2_1360	5.4e-192	191.268
TGGT1_201880	n/a	n/a										TGGT1_312160	n/a	n/a				TGGT1_231910	n/a	n/a
TGGT1_207170	n/a	n/a				Plasmodium berghei (strain Anka)						TGGT1_200310	A0A509AMR9_PLABA	PBANKA_1201500	9.7e-26	25.0132		TGGT1_290710	n/a	n/a
TGGT1_214250	n/a	n/a				Gene	Top hit (HMMER)	Top hit (gene)	E-value top hit	-log10(E value)		TGGT1_263630	A0A509AGZ8_PLABA	PBANKA_0510000	7e-09	8.1549		TGGT1_211060	n/a	n/a
						TGGT1_215590	A0A509AEF9_PLABA	PBANKA_0518200	2.7e-290	289.569		TGGT1_316255	A0A509APY3_PLABA	PBANKA_0922700	2.6e-11	10.585		TGGT1_246540_N-term	n/a	n/a
Vitrella brassicaformis (strain CCMP3155)						TGGT1_215280	A0A509ARL0_PLABA	PBANKA_1428800	2.4e-104	103.62
Gene	Top hit (HMMER)	Top hit (gene)	E-value top hit	-log10(E value)		TGGT1_306650	A0A509AT26_PLABA	PBANKA_1359500	1.1e-31	30.9586		Cryptosporidium parvum (strain Iowa II)						Cryptosporidium muris (strain RN66)
TGGT1_246540	A0A0G4FWP7_VITBC	Vbra_21749	2.3e-104	103.638		TGGT1_252630	A0A509AQB7_PLABA	PBANKA_1338000	5.3e-14	13.2757		Gene	Top hit (HMMER)	Top hit (gene)	E-value top hit	-log10(E value)		Gene	Top hit (HMMER)	Top hit (gene)	E-value top hit	-log10(E value)
TGGT1_320220	A0A0G4EWW1_VITBC	Vbra_1550	5.6e-95	94.2518		TGGT1_223485	A0A509ANS4_PLABA	PBANKA_1222200	0.00012	3.92082		TGGT1_226590	n/a	n/a				TGGT1_261950	B6ADW2_CRYMR	CMU_008950	1.8e-236	235.745
TGGT1_236210	A0A0G4F2B3_VITBC	Vbra_14312	5.4e-199	198.268		TGGT1_226500	A0A509B108_PLABA	PBANKA_1444300	1.3e-10	9.88606		TGGT1_257160	n/a	n/a				TGGT1_231910	B6ACX8_CRYMR	CMU_017340	1.1e-56	55.9586
TGGT1_202680	A0A0G4GUR4_VITBC	Vbra_10338	1.6e-200	199.796		TGGT1_227920	A0A509ANC2_PLABA	PBANKA_1312600	0.00015	3.82391		TGGT1_225555	n/a	n/a				TGGT1_290710	n/a	n/a
TGGT1_320140	A0A0G4F7C5_VITBC	Vbra_14630	1.2e-25	24.9208		TGGT1_206480	A0A509AHQ6_PLABA	PBANKA_0310100	6.2e-11	10.2076		TGGT1_312160	n/a	n/a				TGGT1_211060	n/a	n/a
TGGT1_288750	A0A0G4ECN4_VITBC	Vbra_11389	1.1e-48	47.9586		TGGT1_315930	A0A509AB87_PLABA	PBANKA_0203650	5.9e-12	11.2291		TGGT1_200310	n/a	n/a				TGGT1_246540_N-term	B6AE59_CRYMR	CMU_009920	2.1e-12	11.6778
TGGT1_227910	A0A0G4F0N6_VITBC	Vbra_14054	3.9e-10	9.40894								TGGT1_263630	n/a	n/a
TGGT1_201880	A0A0G4GEA0_VITBC	Vbra_943	5.8e-17	16.2366		Cryptosporidium parvum (strain Iowa II)						TGGT1_316255	n/a	n/a				Vitrella brassicaformis (strain CCMP3155)
TGGT1_207170	n/a	n/a				Gene	Top hit (HMMER)	Top hit (gene)	E-value top hit	-log10(E value)								Gene	Top hit (HMMER)	Top hit (gene)	E-value top hit	-log10(E value)
TGGT1_214250	A0A0G4EL80_VITBC	Vbra_12339	2.5e-13	12.6021		TGGT1_215590	n/a	n/a				Cryptosporidium muris (strain RN66)						TGGT1_261950	A0A0G4F7D6_VITBC	Vbra_14590	1.3e-251	250.886
						TGGT1_215280	n/a	n/a				Gene	Top hit (HMMER)	Top hit (gene)	E-value top hit	-log10(E value)		TGGT1_231910	A0A0G4FEJ1_VITBC	Vbra_15179	2.1e-111	110.678
Perkinsus marinus (strain ATCC 50983 / TXsc)						TGGT1_306650	n/a	n/a				TGGT1_226590	n/a	n/a				TGGT1_290710	A0A0G4FYK6_VITBC	Vbra_16457	2.1e-07	6.67778
Gene	Top hit (HMMER)	Top hit (gene)	E-value top hit	-log10(E value)		TGGT1_252630	n/a	n/a				TGGT1_257160	n/a	n/a				TGGT1_211060	n/a	n/a
TGGT1_246540	Pmar_PMAR028703	Pmar_PMAR028703	9.3e-102	101.032		TGGT1_223485	n/a	n/a				TGGT1_225555	n/a	n/a				TGGT1_246540_N-term	A0A0G4EA23_VITBC	Vbra_20035	4.9e-27	26.3098
TGGT1_320220	Pmar_PMAR005081	Pmar_PMAR005081	7e-104	103.155		TGGT1_226500	n/a	n/a				TGGT1_312160	n/a	n/a
TGGT1_236210	Pmar_PMAR019976	Pmar_PMAR019976	8.2e-166	165.086		TGGT1_227920	n/a	n/a				TGGT1_200310	n/a	n/a				Perkinsus marinus (strain ATCC 50983 / TXsc)
TGGT1_202680	Pmar_PMAR025323	Pmar_PMAR025323	6.8e-170	169.167		TGGT1_206480	n/a	n/a				TGGT1_263630	n/a	n/a				Gene	Top hit (HMMER)	Top hit (gene)	E-value top hit	-log10(E value)
TGGT1_320140	Pmar_PMAR008750	Pmar_PMAR008750	5.4e-21	20.2676		TGGT1_315930	n/a	n/a				TGGT1_316255	n/a	n/a				TGGT1_261950	Pmar_PMAR029252	Pmar_PMAR029252	9.3e-242	241.032
TGGT1_288750	Pmar_PMAR026691	Pmar_PMAR026691	2.5e-43	42.6021														TGGT1_231910	Pmar_PMAR005823	Pmar_PMAR005823	1.2e-84	83.9208
TGGT1_227910	Pmar_PMAR003928	Pmar_PMAR003928	4.2e-10	9.37675		Cryptosporidium muris (strain RN66)						Vitrella brassicaformis (strain CCMP3155)						TGGT1_290710	n/a	n/a
TGGT1_201880	n/a	n/a				Gene	Top hit (HMMER)	Top hit (gene)	E-value top hit	-log10(E value)		Gene	Top hit (HMMER)	Top hit (gene)	E-value top hit	-log10(E value)		TGGT1_211060	n/a	n/a
TGGT1_207170	n/a	n/a				TGGT1_215590	B6AAK4_CRYMR	CMU_043190	2.7e-285	284.569		TGGT1_226590	A0A0G4EZK5_VITBC	Vbra_8641	3.9e-33	32.4089		TGGT1_246540_N-term	Pmar_PMAR013021	Pmar_PMAR013021	1.1e-09	8.95861
TGGT1_214250	Pmar_PMAR019102	Pmar_PMAR019102	1.6e-06	5.79588		TGGT1_215280	B6AEV9_CRYMR	CMU_014010	5.7e-90	89.2441		TGGT1_257160	n/a	n/a
						TGGT1_306650	B6AG42_CRYMR	CMU_000530	9.1e-22	21.041		TGGT1_225555	n/a	n/a				Symbiodinium microadriaticum
Symbiodinium microadriaticum						TGGT1_252630	B6A9K4_CRYMR	CMU_039640	1.5e-17	16.8239		TGGT1_312160	n/a	n/a				Gene	Top hit (HMMER)	Top hit (gene)	E-value top hit	-log10(E value)
Gene	Top hit (HMMER)	Top hit (gene)	E-value top hit	-log10(E value)		TGGT1_223485	n/a	n/a				TGGT1_200310	A0A0G4EPT5_VITBC	Vbra_12561	1.9e-23	22.7212		TGGT1_261950	AK812_SmicGene39795	AK812_SmicGene39795	3.7e-175	174.432
TGGT1_246540	AK812_SmicGene6742	AK812_SmicGene6742	5.6e-157	156.252		TGGT1_226500	n/a	n/a				TGGT1_263630	A0A0G4EKK5_VITBC	Vbra_12422	0.31	0.508638		TGGT1_231910	AK812_SmicGene32418	AK812_SmicGene32418	6.5e-80	79.1871
TGGT1_320220	AK812_SmicGene20018	AK812_SmicGene20018	1.2e-71	70.9208		TGGT1_227920	n/a	n/a				TGGT1_316255	n/a	n/a				TGGT1_290710	n/a	n/a
TGGT1_236210	AK812_SmicGene42360	AK812_SmicGene42360	9.8e-162	161.009		TGGT1_206480	B6ABJ3_CRYMR	CMU_027550	2.7e-08	7.56864								TGGT1_211060	n/a	n/a
TGGT1_202680	AK812_SmicGene31913	AK812_SmicGene31913	7.3e-61	60.1367		TGGT1_315930	B6AHW3_CRYMR	CMU_028780	2.4e-13	12.6198		Perkinsus marinus (strain ATCC 50983 / TXsc)						TGGT1_246540_N-term	n/a	n/a
TGGT1_320140	n/a	n/a										Gene	Top hit (HMMER)	Top hit (gene)	E-value top hit	-log10(E value)
TGGT1_288750	AK812_SmicGene35532	AK812_SmicGene35532	7e-41	40.1549		Vitrella brassicaformis (strain CCMP3155)						TGGT1_226590	Pmar_PMAR000912	Pmar_PMAR000912	2.7e-32	31.5686		Paramecium tetraurelia
TGGT1_227910	AK812_SmicGene7304	AK812_SmicGene7304	3.1e-07	6.50864		Gene	Top hit (HMMER)	Top hit (gene)	E-value top hit	-log10(E value)		TGGT1_257160	n/a	n/a				Gene	Top hit (HMMER)	Top hit (gene)	E-value top hit	-log10(E value)
TGGT1_201880	AK812_SmicGene37296	AK812_SmicGene37296	5.3e-15	14.2757		TGGT1_215590	A0A0G4G975_VITBC	Vbra_17232	0			TGGT1_225555	n/a	n/a				TGGT1_261950	A0CHE4_PARTE	GSPATT00038313001	4e-225	224.398
TGGT1_207170	n/a	n/a				TGGT1_215280	A0A0G4EC37_VITBC	Vbra_11127	5.9e-125	124.229		TGGT1_312160	n/a	n/a				TGGT1_231910	A0E4A1_PARTE	GSPATT00023292001	1.7e-50	49.7696
TGGT1_214250	AK812_SmicGene43262	AK812_SmicGene43262	1.9e-05	4.72125		TGGT1_306650	A0A0G4EIH6_VITBC	Vbra_5024	2.5e-38	37.6021		TGGT1_200310	Pmar_PMAR026525	Pmar_PMAR026525	1.9e-20	19.7212		TGGT1_290710	n/a	n/a
						TGGT1_252630	A0A0G4EBI1_VITBC	Vbra_11114	5.9e-10	9.22915		TGGT1_263630	n/a	n/a				TGGT1_211060	n/a	n/a
Paramecium tetraurelia						TGGT1_223485	A0A0G4EQ94_VITBC	Vbra_1532	1.2e-14	13.9208		TGGT1_316255	n/a	n/a				TGGT1_246540_N-term	n/a	n/a
Gene	Top hit (HMMER)	Top hit (gene)	E-value top hit	-log10(E value)		TGGT1_226500	A0A0G4EHM1_VITBC	Vbra_7483	1.2e-12	11.9208
TGGT1_246540	A0DBS8_PARTE	GSPATT00016255001	3.5e-19	18.4559		TGGT1_227920	n/a	n/a				Symbiodinium microadriaticum
TGGT1_320220	A0D3T1_PARTE	GSPATT00013163001	5.5e-16	15.2596		TGGT1_206480	A0A0G4ETB9_VITBC	Vbra_13117	2.9e-11	10.5376		Gene	Top hit (HMMER)	Top hit (gene)	E-value top hit	-log10(E value)
TGGT1_236210	A0CXX7_PARTE	GSPATT00011276001	1.2e-56	55.9208		TGGT1_315930	A0A0G4F6L1_VITBC	Vbra_14574	1.6e-42	41.7959		TGGT1_226590	AK812_SmicGene15202	AK812_SmicGene15202	8.1e-31	30.0915
TGGT1_202680	A0D0Q9_PARTE	GSPATT00012178001	1.1e-26	25.9586								TGGT1_257160	n/a	n/a
TGGT1_320140	A0CBT7_PARTE	GSPATT00037037001	0.014	1.85387		Perkinsus marinus (strain ATCC 50983 / TXsc)						TGGT1_225555	n/a	n/a
TGGT1_288750	n/a	n/a				Gene	Top hit (HMMER)	Top hit (gene)	E-value top hit	-log10(E value)		TGGT1_312160	n/a	n/a
TGGT1_227910	n/a	n/a				TGGT1_215590	Pmar_PMAR021113	Pmar_PMAR021113	0			TGGT1_200310	AK812_SmicGene18620	AK812_SmicGene18620	4.3e-11	10.3665
TGGT1_201880	n/a	n/a				TGGT1_215280	Pmar_PMAR002387	Pmar_PMAR002387	1.7e-111	110.77		TGGT1_263630	n/a	n/a
TGGT1_207170	n/a	n/a				TGGT1_306650	Pmar_PMAR026294	Pmar_PMAR026294	3.8e-34	33.4202		TGGT1_316255	n/a	n/a
TGGT1_214250	n/a	n/a				TGGT1_252630	Pmar_PMAR001074	Pmar_PMAR001074	2.4e-13	12.6198
						TGGT1_223485	Pmar_PMAR011745	Pmar_PMAR011745	1.3e-05	4.88606		Paramecium tetraurelia
Arabidopsis thaliana						TGGT1_226500	Pmar_PMAR001368	Pmar_PMAR001368	2.9e-06	5.5376		Gene	Top hit (HMMER)	Top hit (gene)	E-value top hit	-log10(E value)
Gene	Top hit (HMMER)	Top hit (gene)	E-value top hit	-log10(E value)		TGGT1_227920	Pmar_PMAR006506	Pmar_PMAR006506	0.055	1.25964		TGGT1_226590	n/a	n/a
TGGT1_246540	AT3G27240/ CYC1A_ARATH	AT3G27240	5.5e-81	80.2596		TGGT1_206480	n/a	n/a				TGGT1_257160	n/a	n/a
TGGT1_320220	AT5G13440/UCRI2_ARATH	AT5G13440	4.3e-55	54.3665		TGGT1_315930	Pmar_PMAR017121	Pmar_PMAR017121	2.1e-46	45.6778		TGGT1_225555	n/a	n/a
TGGT1_236210	AT3G02090/MPPB_ARATH	AT3G02090	2.6e-134	133.585								TGGT1_312160	n/a	n/a
TGGT1_202680	AT1G51980/ MPPA1_ARATH	AT1G51980	1.7e-78	77.7696		Symbiodinium microadriaticum						TGGT1_200310	n/a	n/a
TGGT1_320140	AT1G15120/ Q0WWE3_ARATH	AT1G15120	5.4e-10	9.26761		Gene	Top hit (HMMER)	Top hit (gene)	E-value top hit	-log10(E value)		TGGT1_263630	n/a	n/a
TGGT1_288750	AT5G25450/ QCR72_ARATH	AT5G25450	0.00096	3.01773		TGGT1_215590	AK812_SmicGene17781	AK812_SmicGene17781	2.4e-297	296.62		TGGT1_316255	n/a	n/a
TGGT1_227910	n/a	n/a				TGGT1_215280	AK812_SmicGene40823	AK812_SmicGene40823	2.8e-107	106.553
TGGT1_201880	n/a	n/a				TGGT1_306650	AK812_SmicGene25972	AK812_SmicGene25972	1.9e-42	41.7212
TGGT1_207170	n/a	n/a				TGGT1_252630	n/a	n/a
TGGT1_214250	n/a	n/a				TGGT1_223485	AK812_SmicGene10125	AK812_SmicGene10125	0.0078	2.10791
						TGGT1_226500	n/a	n/a
Saccharomyces cerevisiae (strain ATCC 204508 / S288c)						TGGT1_227920	AK812_SmicGene14597	AK812_SmicGene14597	0.47	0.327902
Gene	Top hit (HMMER)	Top hit (gene)	E-value top hit	-log10(E value)		TGGT1_206480	AK812_SmicGene30251	AK812_SmicGene30251	7.6e-06	5.11919
TGGT1_246540	CY1_YEAST	YOR065W	6e-68	67.2218		TGGT1_315930	AK812_SmicGene6098	AK812_SmicGene6098	2.5e-41	40.6021
TGGT1_320220	UCRI_YEAST	YEL024W	7.5e-46	45.1249
TGGT1_236210	MPPB_YEAST	YLR163C	8.4e-104	103.076		Paramecium tetraurelia
TGGT1_202680	MPPA_YEAST	YHR024C	6.4e-72	71.1938		Gene	Top hit (HMMER)	Top hit (gene)	E-value top hit	-log10(E value)
TGGT1_320140	n/a	n/a				TGGT1_215590	A0C7V0_PARTE	GSPATT00035998001	1.1e-287	286.959
TGGT1_288750	QCR7_YEAST	YDR529C	5.7e-05	4.24413		TGGT1_215280	A0DM52_PARTE	GSPATT00018337001	1.1e-78	77.9586
TGGT1_227910	n/a	n/a				TGGT1_306650	n/a	n/a
TGGT1_201880	n/a	n/a				TGGT1_252630	n/a	n/a
TGGT1_207170	n/a	n/a				TGGT1_223485	n/a	n/a
TGGT1_214250	n/a	n/a				TGGT1_226500	n/a	n/a
						TGGT1_227920	n/a	n/a
Homo Sapiens						TGGT1_206480	n/a	n/a
Gene	Top hit (HMMER)	Top hit (gene)	E-value top hit	-log10(E value)		TGGT1_315930	n/a	n/a
TGGT1_246540	CY1_HUMAN	CYC1 (HGNC:2579)	6.1e-77	76.2147
TGGT1_320220	UCRI_HUMAN	UQCRFS1 (HGNC: 12587)	1.3e-43	42.8861
TGGT1_236210	MPPB_HUMAN	PMPCB (HGNC: 9119)	1.4e-119	118.854
TGGT1_202680	MPPA_HUMAN	PMPCA (HGNC: 18667)	4e-72	71.3979
TGGT1_320140	n/a	n/a
TGGT1_288750	n/a	n/a
TGGT1_227910	n/a	n/a
TGGT1_201880	n/a	n/a
TGGT1_207170	n/a	n/a
TGGT1_214250	n/a	n/a
