# Supplementary material for: Complexome profile of Toxoplasma gondii mitochondria identifies divergent subunits of respiratory chain complexes including new subunits of cytochrome bc1 complex
Source: PLoS Pathog. 2021 Mar 2;17(3):e1009301. doi: 10.1371/journal.ppat.1009301 (PMC7987180; doi:10.1371/journal.ppat.1009301)
Supplement: S8 Table — (XLSX) [file ppat.1009301.s016.xlsx]

## Sheet: S8 Table
S8 Table. Subunit masses – prediction of mass of each complexome identified Toxoplasma subunits while considering predicted mitochondrial targeting sequence removal.
	Gene ID	Molecular weight (Da)	Probability of mitochondrial import (MitoProt)	Predicted N-terminal cleavage	Molecular weight (Da) after cleavage	Complex mass (kDa)
Complex IV	TGGT1_226590	34488	0.1817	MLAYFAASRELAVVFCVG	32559.4	364.371
	TGGT1_310470	21228	0.7209	MDVFRSFWNRRGAAPGGAATSSGRP	18594.3
	TGGT1_209260	34754	0.9981	MAAARLSQVFAPGAAPRHFFSKTFSAVSGKNISSFSQLAARSSACTLASLSSPLCSSGLSPRVLSGALSPAARKTAMRTYLHFGRT	25865.7
	TGGT1_254030	13162	0.0026	not predictable	13162
	TGGT1_242840	13903	0.9807	MGVYPPVAGGPVYWALRNMFIGARR	11142.6
	TGGT1_265370	16032	0.0762	not predictable	16032
	TGGT1_221510	17913	0.9831	MAFASVCAKLPALARGSVGKPMAATLLAQNSAWRVFNRPFSGYDGQP	12976.9
	TGGT1_247770	19246	0.6139	MQPLQAVAASSRLTKIPFFGLSAPRL	16463.9
	TGGT1_262640	23759	0.8845	MLPASLLGRASSFAPSVRYGFLSGAKRQIANLPYHS	19913.5
	TGGT1_286530	25436	0.9332	MMAMSSGASALRLGCRA	23741.4
	TGGT1_264040	24547	0.8652	MLRTSLLLRFAGAPIVSSTRGAVLSVSRPSRGPTTPFSSTPAPYSAISRA	19375.3
	TGGT1_306670	25833	0.3282	not predictable	25833
	TGGT1_297810	29568	0.9486	MHCSNSGDSPFHPLSAGFLRTGRIQFRCCFYGSSALPLAHIIHFFLEGPSVHRLFPVVFSTMLRSCARLATAAAAGPARAAARS	20566.3
	TGGT1_229920	34954	0.9531	MATTARQLFLPFAGMRPVGAATAPLFSRSTLSFAGLPTAASRRFFSFSSPLAPLSAPFYSRRITAGPGVSALSQQTRG	26792.7
	COXI	54198.3	n/a	n/a	n/a
	COXIII	27154.2	n/a	n/a	n/a
Putative complex IV	TGGT1_257160	16490	0.8273	MAGSYFAVRAGSGALAATTNASRVSYLARLGRWPSSAVVSAHVSPRVSATNSAFFCSLSRTRF	9924.15	74.2463
	TGGT1_225555	7372	0.6719	MAGPTGLRFVLHEVRQFVPPWVPL	4643.27
	TGGT1_312160	22260	0.4598	MKLLLCNNHRPSILPCARR	20042.7
	TGGT1_200310	18815	0.5019	not predictable	18815
	TGGT1_263630	15487	0.9946	MLEVKRRSFSVSFRFLLSFLLQRTTPTLGCIQGKNRDTRL	10789.2
	TGGT1_316255	10032	0.5453	not predictable	10032
Complex III	TGGT1_246540	45968	0.0115	not predictable	28005	305.025
	TGGT1_320220	54791	0.9733	MRHLARCASRR	53453.6
	TGGT1_320140	10493	0.0109	not predictable	10493
	TGGT1_288750	26741	0.9412	MAQFHREIGKLFASYSNKITANSPVQYVPSPPTKGKVRRALSSALMPV	21484.4
	TGGT1_236210	56915	0.9885	MMFRFLPRVASGASSLSVSQRRLRASFSSS	53614.2
	TGGT1_202680	62161	0.9985	MNASILFRRNAPGVSTCLRRRCLRPAALAAASASGVSTPASGVWTPAFQRTEKRFLSGAALQP	55534.8
	TGGT1_201880	15269	0.8117	MHFSGVFLRTSRVFLASESSA	12957.9
	TGGT1_214250	9444	0.4358	MSRAVYAKLWASTAQYTQRRHYAWYQIWSRVIPWSVPWG	4661.48
	TGGT1_227910	14373	0.9647	MAASRLCQYLAGRGQTGLLSLSAPRL	11657.5
	TGGT1_207170	15231	0.9321	MATHNCLRQTAAQMLGQNANVFRFFSKSAPSRP	11568.4
	COB	41594.7	n/a	n/a	n/a
Complex II	TGGT1_215280	38610	0.9737	MLSSALRSVRPAASAASRRFASVAHAQ	35829.3	192.211
	TGGT1_215590	72732	0.9959	MHASASLTQALRPYARRPLSSALSRSSLSPALAAGVARGLNAAQPQATGPSFVQQKRFFTNVKKPA	65815.4
	TGGT1_206480	22521	0.9157	MAFSGLAAMASPPAATRAQLVSRRFLSGRLACPSAVSLTSGAPFSFAGAGPFSRCSILTRNPAASPSCLSIQTRFLGNRATGP	14123.5
	TGGT1_252630	15081	0.9748	MSTHSCGNVAGGAGSSGAAKCNMFRGSARLLCKGLSMMSYRN	10828.3
	TGGT1_306650	31412	0.8775	MPLSLPTARLFARVALTLRGSCCSISCTRYSHLLSTLSVPSCSVKNTVGFFPSSRASHFSTASAPATPETVCRPQVSASQSFSSAAPAAAPKSRE	21538.2
	TGGT1_315930	18100	0.0164	not predictable	18100
	TGGT1_223485	10306	0.2472	MRVPGFPSLTFRADSLLVQCCIAACVWYGPQDAAAVGLMYWLGRQ	5362.06
	TGGT1_226500	11068	0.4072	not predictable	11068
	TGGT1_227920	9546	0.0589	not predictable	9546
