# Supplementary material for: Complexome profile of Toxoplasma gondii mitochondria identifies divergent subunits of respiratory chain complexes including new subunits of cytochrome bc1 complex
Source: PLoS Pathog. 2021 Mar 2;17(3):e1009301. doi: 10.1371/journal.ppat.1009301 (PMC7987180; doi:10.1371/journal.ppat.1009301)
Supplement: S9 Table — (XLSX) [file ppat.1009301.s017.xlsx]

## Sheet: S9 Table
S9 Table. mETC and ATP synthase subunits – summary information of all known and predicted Toxoplasma mETC and ATP synthase subunits
mETC Complex	Gene ID	Name	Alternative names	Reference	Phenotype score (Sidik et al 2016)	Phenotype score (Krishnan et al, 2020)	LOPIT	Matrix proteome	Complexome profile
ATP synthase/ Complex V	TGGT1_204400	α	α	Muhleip et al, 2020, Huet et al, 2018, Salunke et al, 2018	-3.84	-5.3	mitochondrion- membranes	Yes	Yes
	TGGT1_261950	β	β	Muhleip et al, 2020, Huet et al, 2018, Salunke et al, 2018	-4.84	-4.8	mitochondrion- membranes	Yes	Yes
	TGGT1_231910	γ	γ	Muhleip et al, 2020, Huet et al, 2018, Salunke et al, 2018	-3.94	-4.84	mitochondrion- membranes	Yes	Yes
	TGGT1_226000	δ	δ	Muhleip et al, 2020, Huet et al, 2018, Salunke et al, 2018	-4.57	-4.71	mitochondrion- membranes	No	Yes
	TGGT1_314820	ε	ε	Muhleip et al, 2020, Huet et al, 2018, Salunke et al, 2018	-3.21	-4.9	mitochondrion- membranes	No	Yes
	TGGT1_284540	OSCP	OSCP	Muhleip et al, 2020, Huet et al, 2018, Salunke et al, 2018	-3.94	-3.51	mitochondrion- membranes	Yes	Yes
	TGGT1_215350	Inhibitor of F1 (IF1)	putative IF1	Muhleip et al, 2020, Huet et al, 2018	1.82	-	mitochondrion- membranes	Yes	Yes
	TGGT1_310360	a	putative a/ ASAP-1	Muhleip et al, 2020, Huet et al, 2018, Salunke et al, 2018	-4.49	-	no data	Yes	Yes
	TGGT1_231410	b	ICAP2/ ASAP-2	Muhleip et al, 2020, Huet et al, 2018, Salunke et al, 2018	-5.37	-	mitochondrion- membranes	Yes	Yes
	TGGT1_249720	c	c	Muhleip et al, 2020, Huet et al, 2018, Salunke et al, 2018	-2.98	-	no data	No	No
	TGGT1_268835	d	ICAP18/ ASAP-3	Muhleip et al, 2020, Huet et al, 2018, Salunke et al, 2018	-2.02	-	mitochondrion- membranes	Yes	Yes
	TGGT1_215610	f	ICAP11/ ASAP-10	Muhleip et al, 2020, Huet et al, 2018, Salunke et al, 2018	-3.55	-	mitochondrion- membranes	Yes	Yes
	TGGT1_290030	i/j	ASAP-11	Muhleip et al, 2020, Salunke et al, 2018	-3.88	-	mitochondrion- membranes	Yes	Yes
	TGGT1_260180	k	ICAP6/ ASAP-6	Muhleip et al, 2020, Huet et al, 2018, Salunke et al, 2018	-4.07	-	mitochondrion- membranes	Yes	Yes
	TGGT1_208440	8	ASAP-15	Muhleip et al, 2020, Salunke et al, 2018	-3.54	-	mitochondrion- membranes	No	Yes
	TGGT1_246540	ATPTG1	-	Muhleip et al, 2020	-4.36	-	mitochondrion- membranes	Yes	Yes
	TGGT1_282180	ATPTG2	ICAP15/ ASAP-8	Muhleip et al, 2020, Huet et al, 2018, Salunke et al, 2018	-2.46	-	mitochondrion- membranes	Yes	Yes
	TGGT1_218940	ATPTG3	ICAP8/ ASAP-7	Muhleip et al, 2020, Huet et al, 2018, Salunke et al, 2018	-3.92	-	mitochondrion- membranes	Yes	Yes
	TGGT1_201800	ATPTG4	ASAP-16	Muhleip et al, 2020, Salunke et al, 2018	-4.01	-	mitochondrion- membranes	Yes	Yes
	TGGT1_270360	ATPTG5	ASAP-20	Muhleip et al, 2020, Salunke et al, 2018	0.32	-	mitochondrion- membranes	No	No
	TGGT1_223040	ATPTG6	ASAP-4	Muhleip et al, 2020, Huet et al, 2018, Salunke et al, 2018	-4.49	-	mitochondrion- membranes	No	Yes
	TGGT1_290710	ATPTG7	-	Muhleip et al, 2020	0.67	-	no data	No	Yes
	TGGT1_258060	ATPTG8	CHCH domain	Muhleip et al, 2020, Huet et al, 2018	-4.07	-	mitochondrion- membranes	No	Yes
	TGGT1_285510	ATPTG9	CHCH domain/ ASAP-9	Muhleip et al, 2020, Huet et al, 2018, Salunke et al, 2018	-1.87	-	mitochondrion- membranes	No	Yes
	TGGT1_214930	ATPTG10	ASAP-13	Muhleip et al, 2020, Salunke et al, 2018	-1.37	-	mitochondrion- membranes	No	Yes
	TGGT1_263990	ATPTG11	ASAP-19	Muhleip et al, 2020, Salunke et al, 2018	0.22	-	mitochondrion- membranes	No	Yes
	TGGT1_245450	ATPTG12	ASAP-14	Muhleip et al, 2020, Salunke et al, 2018	-2.95	-	mitochondrion- membranes	No	Yes
	TGGT1_225730	ATPTG13	ASAP-17	Muhleip et al, 2020, Salunke et al, 2018	-3.65	-	mitochondrion- membranes	No	Yes
	TGGT1_263080	ATPTG14	ASAP-18	Muhleip et al, 2020, Salunke et al, 2018	-3.1	-	mitochondrion- membranes	Yes	Yes
	TGGT1_247410	ATPTG15	ICAP9/ ASAP-5	Muhleip et al, 2020, Huet et al, 2018, Salunke et al, 2018	-3.9	-	mitochondrion- membranes	Yes	Yes
	TGGT1_211060	ATPTG16	-	Muhleip et al, 2020	-3.31	-	mitochondrion- membranes	Yes	Yes
	TGGT1_310180	ATPTG17	ASAP-12	Muhleip et al, 2020, Salunke et al, 2018	-3.4	-	mitochondrion- membranes	No	Yes
Cytochrome c oxidase/ Complex IV	TGGT1_226590	Cox2a	-	Seidi et al, 2018	-3.8	-2.42	mitochondrion- membranes	Yes	Yes
	TGGT1_310470	Cox2b	-	Seidi et al, 2018	-4.18	-4.96	no data	Yes	Yes
	TGGT1_209260	Cox5b	-	Seidi et al, 2018	-3.07	-4	mitochondrion- membranes	Yes	Yes
	TGGT1_254030	ApiCox13	-	Seidi et al, 2018	-4.26	-	mitochondrion- membranes	Yes	Yes
	TGGT1_242840	ApiCox14	-	Seidi et al, 2018	-3.58	-	mitochondrion- membranes + soluble	Yes	Yes
	TGGT1_265370	ApiCox16	-	Seidi et al, 2018	1.56	-	mitochondrion- membranes	Yes	Yes
	TGGT1_221510	ApiCox18	-	Seidi et al, 2018	-3.28	-	mitochondrion- membranes	Yes	Yes
	TGGT1_247770	ApiCox19	-	Seidi et al, 2018	-2.61	-	mitochondrion- membranes	Yes	Yes
	TGGT1_262640	ApiCox23	Cox4	Seidi et al, 2018	-3.49	-	mitochondrion- membranes	Yes	Yes
	TGGT1_286530	ApiCox24	-	Seidi et al, 2018	-2.82	-	mitochondrion- membranes	Yes	Yes
	TGGT1_264040	ApiCox25	Cox6a	Seidi et al, 2018	-2.54	-	mitochondrion- membranes	Yes	Yes
	TGGT1_306670	ApiCox26	NDUFA4	Seidi et al, 2018	-3.68	-	mitochondrion- membranes	Yes	Yes
	TGGT1_297810	ApiCox30	-	Seidi et al, 2018	-3.64	-	mitochondrion- membranes	Yes	Yes
	TGGT1_229920	ApiCox35	-	Seidi et al, 2018	-3.84	-	mitochondrion- membranes	Yes	Yes
	-	CoxIII	-	This study, Hayward & Dooren 2019, Seidi et al, 2018	N/A	-	N/A	No	Yes
	-	CoxI	-	This study, Hayward & Dooren 2019	N/A	-	N/A	No	Yes
	TGGT1_306390	Cox6b	-	Hayward & Dooren, 2019	-2.67	-	N/A	No	No
Putative complex IV subunits	TGGT1_257160	-	-	This study	1.28	-	mitochondrion- membranes	no	Yes
	TGGT1_225555	-	-	This study	-1.2	-	mitochondrion- membranes	no	Yes
	TGGT1_312160	-	-	This study	-1.29	-	mitochondrion- membranes	Yes	Yes
	TGGT1_200310	-	-	This study	-0.05	-	mitochondrion- membranes	no	Yes
	TGGT1_263630	-	-	This study	0.11	-	mitochondrion- membranes	Yes	Yes
	TGGT1_316255	-	-	This study	0.19	-	mitochondrion- membranes	Yes	Yes
Cytochrome bc1 complex/ Complex III	TGGT1_246540	CytC1	Cytochrome c1	This study, Hayward & Dooren 2019	-4.36	-4.14	mitochondrion- membranes	Yes	Yes
	TGGT1_320220	Rieske	Rieske Fe-S protein	This study, Hayward & Dooren 2019	-5.76	-3.4	mitochondrion- membranes	Yes	Yes
	TGGT1_236210	QCR1	MPPβ	This study, Hayward & Dooren 2019	-4.74	-	mitochondrion- membranes	Yes	Yes
	TGGT1_202680	QCR2	MPPα	This study, Hayward & Dooren 2019	-4.3	-	mitochondrion- membranes	Yes	Yes
	TGGT1_320140	QCR6	Hinge protein	This study, Hayward & Dooren 2019	-3.69	-4.3	mitochondrion- membranes	Yes	Yes
	TGGT1_288750	QCR7	14 kDa protein	This study, Hayward & Dooren 2019	-4.04	-4.05	mitochondrion- membranes	Yes	Yes
	TGGT1_227910	QCR8	-	This study	-3.2	-	mitochondrion- membranes	Yes	Yes
	TGGT1_201880	QCR9	-	This study	-3.63	-	mitochondrion- membranes	Yes	Yes
	TGGT1_214250	QCR11	-	This study	-3.94	-	mitochondrion- membranes + outlier	Yes	Yes
	TGGT1_207170	QCR12	-	This study	-3.44	-	mitochondrion- membranes	Yes	Yes
	-	CytB	Cytochrome b	This study, Hayward & Dooren 2019	N/A	-	mitochondrion- membranes	No	Yes
Succinate dehydrogenase/ Complex II	TGGT1_215280	SDHB	-	This study, Hayward & Dooren 2019	-2	-3.15	mitochondrion- membranes	Yes	Yes
	TGGT1_215590	SDHA	-	This study, Hayward & Dooren 2019	-3.96	-3.85	mitochonrion- soluble	Yes	Yes*
Putative complex II subunits	TGGT1_206480	-	-	This study	-1.8	-	mitochondrion- membranes	Yes	Yes
	TGGT1_252630	-	-	This study	-1.45	-	mitochondrion- membranes	Yes	Yes
	TGGT1_306650	-	-	This study	-1.8	-	mitochondrion- membranes	Yes	Yes
	TGGT1_315930	-	-	This study	-3.84	-	mitochondrion- membranes	Yes	Yes
	TGGT1_223485	-	-	This study	-1.49	-	no data	No	Yes
	TGGT1_226500	-	-	This study	-0.89	-	mitochondrion- membranes	No	Yes
	TGGT1_227920	-	-	This study	-2.42	-	no data	No	Yes
Dehydrogenases	TGGT1_209150	NDH2-I	-	This study, Hayward & Dooren 2019	-0.19	2.35	mitochondrion- membranes	Yes	Yes
	TGGT1_288830	NDH2-II	-	This study, Hayward & Dooren 2019	-0.88	-2.14	mitochondrion- membranes	Yes	Yes
	TGGT1_288500	MQO	-	This study, Hayward & Dooren 2019	-0.79	-1.8	mitochonrion- soluble	Yes	Yes
	TGGT1_263730	G3PDH	-	This study, Hayward & Dooren 2019	0.99	-0.91	mitochondrion- membranes	Yes	Yes
	TGGT1_210790	DHODH	-	This study, Hayward & Dooren 2019	-2.84	-3.36	mitochondrion- membranes	Yes	Yes
Complex III assembly	TGGT1_243490	putative BCS1 family isoform 9	-		-4.15	-	mitochondrion- membranes	Yes	Yes
	TGGT1_298030	putative Ubiquinol-cytochrome c chaperone	-		-4.04	-	mitochondrion- membranes	Yes	No
Complex IV assembly	TGGT1_228180	putative cytochrome C oxidase assembly factor COX15	-		-2.07	-	mitochondrion- membranes	No	No
