# Supplementary material for: Complexome profile of Toxoplasma gondii mitochondria identifies divergent subunits of respiratory chain complexes including new subunits of cytochrome bc1 complex
Source: PLoS Pathog. 2021 Mar 2;17(3):e1009301. doi: 10.1371/journal.ppat.1009301 (PMC7987180; doi:10.1371/journal.ppat.1009301)
Supplement: S10 Table — (XLSX) [file ppat.1009301.s018.xlsx]

## Sheet: S10 Table
S10 Table. Mitochondrial morphology – counts of normal and abnormal mitochondrial morphology in rQCR8,9,11,12/ Rieske-HA lines in the presence and absence of ATc.
Line	Atc	Repeat	Total parasites counted	Percent normal	Percent abnormal	p-value (unpaired t-test)
QCR8	no Atc	1	192	79.1667	20.8333	0.294234
		2	193	74.6114	25.3886
		3	189	44.4444	55.5556
	Plus ATc	1	118	29.661	70.339
		2	137	55.4745	44.5255
		3	99	60.6061	39.3939
QCR9	no Atc	1	205	80.9756	19.0244	0.367511
		2	216	81.0185	18.9815
		3	219	79.4521	20.5479
	Plus ATc	1	164	84.1463	15.8537
		2	150	72.6667	27.3333
		3	130	73.0769	26.9231
QCR11	no Atc	1	198	82.8283	17.1717	0.70116
		2	215	77.6744	22.3256
		3	225	85.7778	14.2222
	Plus ATc	1	205	79.0244	20.9756
		2	228	78.9474	21.0526
		3	214	84.5794	15.4206
QCR12	no Atc	1	189	73.545	26.455	0.103198
		2	204	77.9412	22.0588
		3	183	76.5027	23.4973
	Plus ATc	1	199	73.3668	26.6332
		2	161	65.2174	34.7826
		3	152	71.7105	28.2895
