# Supplementary material for: Complexome profile of Toxoplasma gondii mitochondria identifies divergent subunits of respiratory chain complexes including new subunits of cytochrome bc1 complex
Source: PLoS Pathog. 2021 Mar 2;17(3):e1009301. doi: 10.1371/journal.ppat.1009301 (PMC7987180; doi:10.1371/journal.ppat.1009301)
Supplement: S11 Table — (XLSX) [file ppat.1009301.s019.xlsx]

## Sheet: S11 Table
S11 Table. TGGT1_246540 immunoprecipitation – peptides of TGGT1_246540 detected in immunoprecipitation experiments
Bait protein	Experiment	Peptide sequences	C-terminal? (after aa 153)
Rieske (TGGT1_320220)	1	HLVGEVLPEK	Yes
		HLVGEVLPEKR	Yes
		YANGGAYPPDLSLITAAR	Yes
	2	HLVGEVLPEK	Yes
		HLVGEVLPEKR	Yes
		YANGGAYPPDLSLITAAR	Yes
CytC1 (TGGT1_246540)	3	YANGGAYPPDLSLITAAR	Yes
	4	HLVGEVLPEKR	Yes
		YANGGAYPPDLSLITAAR	Yes
	5	YANGGAYPPDLSLITAAR	Yes
	6	HLVGEVLPEK	Yes
		HLVGEVLPEKR	Yes
		SLFHSHDIPSVR	Yes
		YANGGAYPPDLSLITAAR	Yes
	7	HLVGEVLPEK	Yes
		HLVGEVLPEKR	Yes
		YANGGAYPPDLSLITAAR	Yes
