# Supplementary material for: Complexome profile of Toxoplasma gondii mitochondria identifies divergent subunits of respiratory chain complexes including new subunits of cytochrome bc1 complex
Source: PLoS Pathog. 2021 Mar 2;17(3):e1009301. doi: 10.1371/journal.ppat.1009301 (PMC7987180; doi:10.1371/journal.ppat.1009301)
Supplement: S12 Table — (XLSX) [file ppat.1009301.s020.xlsx]

## Sheet: S12 Table
S12 Table. Primers – summary of primers used in this study for generation and confirmation of gene tagging and promoter replacement
Primer name	Gene ID	Purpose	Primer sequence (5'-3')
320220_gRNA_HA_F	TGGT1_320220/ Rieske	HA tagging_gRNA_Forward	aagttTCAAGCTGGGCTAAAATAAGg
320220_gRNA_HA_R	TGGT1_320220/ Rieske	HA tagging_gRNA_Reverse	aaaacCTTATTTTAGCCCAGCTTGAa
320220_CATHA_F	TGGT1_320220/ Rieske	HA tagging_CAT 3HA cassette_Forward	TGGAACTTCCACCGACAGTTTTCCTCGATGACCACACCGTCAAGCTGGGCCCTAGGTACCCGTACGACGT
320220_CATHA_R	TGGT1_320220/ Rieske	HA tagging_CAT 3HA cassette_Reverse	ACCGTTTGTTTCTCGCGCGCAGCTTCATCTAAATATCTCCTCTTATTTCAgcggccgctctagaactagt
320220_test_HA_GOI_F	TGGT1_320220/ Rieske	HA tagging_GOI test_Forward	GGCACTGGCAGGTGTGACTTC
320220_test_HA_UTR_R	TGGT1_320220/ Rieske	HA tagging_UTR test_Reverse	CGCTTTGCATTCAATCGACTG
246540_gRNA_HA_Fb	TGGT1_246540/ CytC1	HA tagging_gRNA_Forward	aagttCAGTCGTTTGTCTCGCGAGCg
246540_gRNA_HA_Rb	TGGT1_246540/ CytC1	HA tagging_gRNA_Reverse	aaaacGCTCGCGAGACAAACGACTGa
246540_CATHA_F	TGGT1_246540/ CytC1	HA tagging_CAT 3HA cassette_Forward	GGGCCATGTACGCGACCCGCCGCATCGATTTCGGAAAGCTGAAGTATTTGCCTAGGTACCCGTACGACGT
246540_CATHA_R	TGGT1_246540/ CytC1	HA tagging_CAT 3HA cassette_Reverse	CACAAGTACGGTGTACCAGCTCGCGAGACAAACGACTGGATGCACTCTCAgcggccgctctagaactagt
246540_test_HA_GOI_F	TGGT1_246540/ CytC1	HA tagging_GOI test_Forward	GTTGTCAACTTTTTGACCTGG
246540_test_HA_UTR_R	TGGT1_246540/ CytC1	HA tagging_UTR test_Reverse	ATAAGCCTGCCTCGACTCTCG
236210_gRNA_HA_F	TGGT1_236210/ QCR1	HA tagging_gRNA_Forward	aagttCTTCTGGCTGCGTTACTAAAg
236210_gRNA_HA_R	TGGT1_236210/ QCR1	HA tagging_gRNA_Reverse	aaaacTTTAGTAACGCAGCCAGAAGa
236210_CATHA_F	TGGT1_236210/ QCR1	HA tagging_CAT 3HA cassette_Forward	GGATGCCTCAGCTCATCAACCTCCGCCGCGCTACCTTCTGGCTGCGTTACCCTAGGTACCCGTACGACGT
236210_CATHA_R	TGGT1_236210/ QCR1	HA tagging_CAT 3HA cassette_Reverse	GCCGAGACGCTGGAAAACGCTGCGTCTGCAGAAGGCTGCGTCGCCTTTCAgcggccgctctagaactagt
236210_test_HA_GOI_F	TGGT1_236210/ QCR1	HA tagging_GOI test_Forward	TCCATTTCTCGCTGTCTCTCC
236210_test_HA_UTR_R	TGGT1_236210/ QCR1	HA tagging_UTR test_Reverse	TTCTCTTCGGAGCGCCGGAAG
202680_gRNAF_HA_F	TGGT1_202680/ QCR2	HA tagging_gRNA_Forward	aagttGCTTCACTTGCCGACGCCCGg
202680_gRNAR_HA_R	TGGT1_202680/ QCR2	HA tagging_gRNA_Reverse	aaaacCGGGCGTCGGCAAGTGAAGCa
202680_CATHA_F	TGGT1_202680/ QCR2	HA tagging_CAT 3HA cassette_Forward	CGCACTACGAGGAGGTACGCGCTGCTCTCCGAGCCGCGGGCGTCGGCAAGCCTAGGTACCCGTACGACGT
202680_CATHA_R	TGGT1_202680/ QCR2	HA tagging_CAT 3HA cassette_Reverse	TTTCCGAGACCTTTCCAATTCTCTCTGCGCCCTGCTTTTTTTCAGCTTCAgcggccgctctagaactagt
202680_test_HA_GOI_F	TGGT1_202680/ QCR2	HA tagging_GOI test_Forward	TATCCAAGTGCATGCGTTTGC
202680_test_HA_UTR_R	TGGT1_202680/ QCR2	HA tagging_UTR test_Reverse	TCTCTGTTGATCTCCTTCTCG
320140_gRNAF_HA_F	TGGT1_320140/ QCR6	HA tagging_gRNA_Forward	aagttTCTTCAAATATTTGAAGTGAg
320140_gRNAR_HA_R	TGGT1_320140/ QCR6	HA tagging_gRNA_Reverse	aaaacTCACTTCAAATATTTGAAGAa
320140_CATHA_F	TGGT1_320140/ QCR6	HA tagging_CAT 3HA cassette_Forward	CTGAGAGTGTTTGTTTTCAGGTTGCCAAAGACATCTTCAAATATTTGAAGCCTAGGTACCCGTACGACGT
320140_CATHA_R	TGGT1_320140/ QCR6	HA tagging_CAT 3HA cassette_Reverse	TAAAGCTCCTTCCCGTGCTCGCGTTCGATTCGCTGTGAGACGCTCCATCAgcggccgctctagaactagt
320140_test_HA_GOI_F	TGGT1_320140/ QCR6	HA tagging_GOI test_Forward	TATTTAGCAGGCCGTGCGTCG
320140_test_HA_UTR_R	TGGT1_320140/ QCR6	HA tagging_UTR test_Reverse	TAAATCAGTCCTCTTCTCGCC
288750_gRNAF_HA_F	TGGT1_288750/ QCR7	HA tagging_gRNA_Forward	aagttGTGTCTCAGAACTAAATGGAg
288750_gRNAR_HA_R	TGGT1_288750/ QCR7	HA tagging_gRNA_Reverse	aaaacTCCATTTAGTTCTGAGACACa
288750_CATHA_F	TGGT1_288750/ QCR7	HA tagging_CAT 3HA cassette_Forward	GGCTAGAGGAAGCGATGCAACAAAGAGAGCGACAGTCTGTGTCTCAGAACCCTAGGTACCCGTACGACGT
288750_CATHA_R	TGGT1_288750/ QCR7	HA tagging_CAT 3HA cassette_Reverse	CCGGCCCGCCCCCTTCTTCTGTCACGCTTCTACGTTCGGCCTTCCATTCAgcggccgctctagaactagt
288750_test_HA_GOI_F	TGGT1_288750/ QCR7	HA tagging_GOI test_Forward	CTGCCGAACTTGTACGGAGCC
288750_test_HA_UTR_R	TGGT1_288750/ QCR7	HA tagging_UTR test_Reverse	GGCTTGCTTGCTTGTGCCACC
215280_gRNAF_HA_F	TGGT1_215280/SDHB	HA tagging_gRNA_Forward	aagttCGAGCCGAGGTTACGCAGCGg
215280_gRNAR_HA_R	TGGT1_215280/SDHB	HA tagging_gRNA_Reverse	aaaacCGCTGCGTAACCTCGGCTCGa
215280_CATHA_F	TGGT1_215280/SDHB	HA tagging_CAT 3HA cassette_Forward	AGGCTTTGGAGAAGTCGCAAAAGCTCGCGAAGGACCTTGGCCTCGCTGCGCCTAGGTACCCGTACGACGT
215280_CATHA_R	TGGT1_215280/SDHB	HA tagging_CAT 3HA cassette_Reverse	TGCCTAGGTCCCCACATCGACTGCTCCGAGTGTACGGCGAGCCGAGGTCAgcggccgctctagaactagt
215280_test_HA_GOI_F	TGGT1_215280/SDHB	HA tagging_GOI test_Forward	CTTTTCTTTTGTGGGTTGTGC
215280_test_HA_UTR_R	TGGT1_215280/SDHB	HA tagging_UTR test_Reverse	CGACATTTGCATGTACATACC
227910_ATG_gRNA_F	TGGT1_227910/ QCR8	Promoter replacement_gRNA_Forward	TGGAAACTTTGGAGAACCCGTAGCTTCCTCGCGACCTCGCCTTTCTAAAAaagcttcgccaggctgtaaatcc
227910_ATG_gRNA_R	TGGT1_227910/ QCR8	Promoter replacement_gRNA_Reverse	CCCGTCTGCCCGCGGCCGGCGAGGTACTGGCAAAGGCGAGAAGCTGCCATtggttgaagacagacgaaagcagttg
227910_PR cassette_F	TGGT1_227910/ QCR8	Promoter replacement_ DHFR/T7S4 cassette_Forward	aagttCTGCCATTTTTAGAAAGGCGg
227910_PR cassette_R	TGGT1_227910/ QCR8	Promoter replacement_ DHFR/T7S4 cassette_Reverse	aaaacCGCCTTTCTAAAAATGGCAGa
227910_GOI_PR_test_F	TGGT1_227910/ QCR8	Promoter replacement_GOI test_Forward	GTGGTCAGAAACCTGTTTTC
227910_GOI_PR_test_R	TGGT1_227910/ QCR8	Promoter replacement_UTR test_Reverse	TTTTGCGTTCGAATTTCGGC
201880_ATG_gRNA_F	TGGT1_201880/ QCR9	Promoter replacement_gRNA_Forward	aagttGTCGTCAACATGCATTTCTCg
201880_ATG_gRNA_R	TGGT1_201880/ QCR9	Promoter replacement_gRNA_Reverse	aaaacGAGAAATGCATGTTGACGACa
201880_PR cassette_F	TGGT1_201880/ QCR9	Promoter replacement_ DHFR/T7S4 cassette_Forward	GAACGGGGGGAAGTTTCCCGAGAAGTCGTCTCCAGCTTTTTGTCGTCAACaagcttcgccaggctgtaaatcc
201880_PR cassette_R	TGGT1_201880/ QCR9	Promoter replacement_ DHFR/T7S4 cassette_Reverse	GAGGCAAGAAAGACCCGGGAGGTCCGAAGAAAAACTCCAGAGAAATGCATtggttgaagacagacgaaagcagttg
201880_GOI_test_PR_F	TGGT1_201880/ QCR9	Promoter replacement_GOI test_Forward	TATACCGCGGCTCCACAC
201880_GOI_test_PR_R	TGGT1_201880/ QCR9	Promoter replacement_UTR test_Reverse	GCTCTTCGCCACCTTCG
214250_ATG_gRNA_F	TGGT1_214250/ QCR11	Promoter replacement_gRNA_Forward	aagttCGGAGCCAGAATGTCCCGCGg
214250_ATG_gRNA_R	TGGT1_214250/ QCR11	Promoter replacement_gRNA_Reverse	aaaacCGCGGGACATTCTGGCTCCGa
214250_PR cassette_F	TGGT1_214250/ QCR11	Promoter replacement_ DHFR/T7S4 cassette_Forward	GGGGCACAGCTCCAGAATCTCAGGCAATTTCTTCCTCTGCCGGAGCCAGAaagcttcgccaggctgtaaatcc
214250_PR cassette_R	TGGT1_214250/ QCR11	Promoter replacement_ DHFR/T7S4 cassette_Reverse	GTGTATTGAGCCGTGCTGGCCCAGAGCTTCGCGTAGACCGCGCGGGACATtggttgaagacagacgaaagcagttg
214250_GOI_PR_test_F	TGGT1_214250/ QCR11	Promoter replacement_GOI test_Forward	GCCGAACAGGCGG
214250_GOI_PR_test_R	TGGT1_214250/ QCR11	Promoter replacement_UTR test_Reverse	CTGGTACCACGCATAATGTC
207170_ATG_gRNA_F	TGGT1_207170/ QCR12	Promoter replacement_gRNA_Forward	aagttGTCTCTCCTAATTGGCAAAAg
207170_ATG_gRNA_R	TGGT1_207170/ QCR12	Promoter replacement_gRNA_Reverse	aaaacTTTTGCCAATTAGGAGAGACa
207170_PR cassette_F	TGGT1_207170/ QCR12	Promoter replacement_ DHFR/T7S4 cassette_Forward	AACTGCACCACAGTGTTTCCCTTGCTGCCGCGTCTCTCCTAATTGGCAAAaagcttcgccaggctgtaaatcc
207170_PR cassette_R	TGGT1_207170/ QCR12	Promoter replacement_ DHFR/T7S4 cassette_Reverse	TGGCCAAGCATTTGCGCCGCAGTCTGGCGGAGACAGTTGTGAGTTGCCATtggttgaagacagacgaaagcagttg
207170_GOI_PR_test_F	TGGT1_207170/ QCR12	Promoter replacement_GOI test_Forward	AAAAGCGTGTACCCTTGGG
207170_GOI_PR_test_R	TGGT1_207170/ QCR12	Promoter replacement_UTR test_Reverse	GAGAAGAAGCGGAAGACGTT
227910_F_qRT-PCR	TGGT1_227910/ QCR8	qRT-PCR Forward	TTACCCTGTCTCCCCCGAAT
227910_R_qRT-PCR	TGGT1_227910/ QCR8	qRT-PCR Reverse	CGAAGGTAATCAGTCCCGGC
201880_F_qRT-PCR	TGGT1_201880/ QCR9	qRT-PCR Forward	CTGGAAGAGCCTGCGTGTTA
201880_R_qRT-PCR	TGGT1_201880/ QCR9	qRT-PCR Reverse	CCACACGGAGTTCCACCATT
214250_F_qRT-PCR	TGGT1_214250/ QCR11	qRT-PCR Forward	AGCACGGCTCAATACACACA
214250_R_qRT-PCR	TGGT1_214250/ QCR11	qRT-PCR Reverse	GTCCGTGAGTGCCAATGTTC
207170_F_qRT-PCR	TGGT1_207170/ QCR12	qRT-PCR Forward	GCACTGGGAAACTCGAAGGA
207170_R_qRT-PCR	TGGT1_207170/ QCR12	qRT-PCR Reverse	TCACCAAAACAGCCGTGAGA
232250_F_qRT-PCR	TGGT1_232250/ Catalase	qRT-PCR Forward	AGATCCTGACTACGCGGTTC
232250_R_qRT-PCR	TGGT1_232250/ Catalase	qRT-PCR Reverse	TCCCCTCCTCCGTGTAGAAC
